# Supplementary material for: The effect of maternal undernutrition on the rat placental transcriptome: protein restriction up-regulates cholesterol transport
Source: Genes Nutr. 2016 Oct 12;11:27. doi: 10.1186/s12263-016-0541-3 (PMC5059985; doi:10.1186/s12263-016-0541-3)
Supplement: Additional file 3: Table S3. — Full transcriptome analysis. RNASeq data set, unedited. (XLS 6400 kb) [file 12263_2016_541_MOESM3_ESM.xls]

## Sheet: ConP vs LP gene_exp.diff
Test ID	Gene ID	Gene	Locus	Control	Low Protein	Fold Change (log2)	Test statistic	P value	Q Value	Significance
ENSRNOG00000029401	ENSRNOG00000029401	Actg2	4:117732482-117747006	71.4863	2.47881	-4.84995	-3.34951	5e-05	0.0092175	yes
ENSRNOG00000028810	ENSRNOG00000028810	Gzmf	15:34696237-34707618	103.915	4.97826	-4.38361	-3.69095	5e-05	0.0092175	yes
ENSRNOG00000032868	ENSRNOG00000032868	Gzmb	15:35195449-35198468	384.475	20.6796	-4.21661	-3.20618	5e-05	0.0092175	yes
ENSRNOG00000017749	ENSRNOG00000017749	Nkg7	1:93813122-93814188	146.895	8.6541	-4.08526	-3.91194	5e-05	0.0092175	yes
ENSRNOG00000000562	ENSRNOG00000000562	Prf1	20:28658366-28663866	171.885	10.3943	-4.04758	-2.87145	5e-05	0.0092175	yes
ENSRNOG00000010906	ENSRNOG00000010906	Ccl5	10:71605790-71610330	59.8245	4.15221	-3.84878	-3.93347	5e-05	0.0092175	yes
ENSRNOG00000042465	ENSRNOG00000042465	Zbtb32	1:85635283-85637589	7.77751	0.570961	-3.76784	-2.29767	0.0004	0.0486198	yes
ENSRNOG00000009012	ENSRNOG00000009012	Asb2	6:127609501-127645492	5.26488	0.455079	-3.53221	-2.4715	5e-05	0.0092175	yes
ENSRNOG00000011134	ENSRNOG00000011134	Lama2	1:18203478-18885460	4.48119	0.397548	-3.49468	-2.17721	5e-05	0.0092175	yes
ENSRNOG00000023030	ENSRNOG00000023030	Cd96	11:56183624-56258356	11.1551	1.03226	-3.43382	-2.58345	0.0001	0.0170169	yes
ENSRNOG00000000029	ENSRNOG00000000029	MYH11_RAT	10:666714-776052	8.22292	0.768614	-3.41932	-2.58688	5e-05	0.0092175	yes
ENSRNOG00000003895	ENSRNOG00000003895	Rgs1	13:58121190-58125514	12.7321	1.28568	-3.30786	-2.55772	5e-05	0.0092175	yes
ENSRNOG00000021724	ENSRNOG00000021724	Ptprcap	1:206738734-206740893	13.2802	1.57427	-3.07652	-2.50615	0.0003	0.0414787	yes
ENSRNOG00000000055	ENSRNOG00000000055	LOC305103	13:88606173-88611105	120.743	14.3783	-3.06998	-3.72127	5e-05	0.0092175	yes
ENSRNOG00000027736	ENSRNOG00000027736	D4ADB8_RAT	8:21210583-21221026	9.83052	1.1775	-3.06154	-2.42206	5e-05	0.0092175	yes
ENSRNOG00000015562	ENSRNOG00000015562	Cdh17	5:26047159-26099164	3.75456	0.462773	-3.02027	-2.11247	0.00015	0.0230437	yes
ENSRNOG00000030729	ENSRNOG00000030729	E9PSV0_RAT	20:4300723-4315876	10.6711	1.34285	-2.99035	-2.60063	5e-05	0.0092175	yes
ENSRNOG00000010977	ENSRNOG00000010977	Igfbp6	7:140885375-140890043	228.662	28.8476	-2.98669	-3.04843	5e-05	0.0092175	yes
ENSRNOG00000023007	ENSRNOG00000023007	Col6a6	8:110793848-110892578	5.48096	0.693288	-2.9829	-2.49199	5e-05	0.0092175	yes
ENSRNOG00000012464	ENSRNOG00000012464	ADH1_RAT	2:235799456-235811584	69.4171	9.27109	-2.90448	-2.75929	5e-05	0.0092175	yes
ENSRNOG00000030909	ENSRNOG00000030909	Mcpt9	15:34541881-34544835	26.4257	3.5315	-2.90359	-2.58206	5e-05	0.0092175	yes
ENSRNOG00000009705	ENSRNOG00000009705	Lck	5:148707506-148718296	15.9287	2.2084	-2.85055	-2.70118	5e-05	0.0092175	yes
ENSRNOG00000027252	ENSRNOG00000027252	Pla1a	11:64099836-64137355	12.627	1.78767	-2.82036	-2.47469	5e-05	0.0092175	yes
ENSRNOG00000011971	ENSRNOG00000011971	C1s	4:160736132-160748150	22.9459	3.25291	-2.81843	-2.50797	5e-05	0.0092175	yes
ENSRNOG00000017804	ENSRNOG00000017804	Sep1	1:186474714-186478580	11.1035	1.57746	-2.81535	-2.33519	5e-05	0.0092175	yes
ENSRNOG00000023148	ENSRNOG00000023148	COBA1_RAT	2:209996818-210193378	12.6066	1.92192	-2.71356	-1.57625	0.00015	0.0230437	yes
ENSRNOG00000011796	ENSRNOG00000011796	C1r	4:160712581-160729361	29.4473	4.56236	-2.69028	-2.39815	5e-05	0.0092175	yes
ENSRNOG00000006932	ENSRNOG00000006932	Q3MIE5_RAT	10:19207498-19660353	2.64183	0.413883	-2.67424	-1.98694	5e-05	0.0092175	yes
ENSRNOG00000024399	ENSRNOG00000024399	CLM8_RAT	10:104775859-104788927	15.094	2.49862	-2.59477	-2.33927	0.0001	0.0170169	yes
ENSRNOG00000018893	ENSRNOG00000018893	Sfrp4	17:53121424-53131513	42.942	7.23052	-2.57022	-2.08127	5e-05	0.0092175	yes
ENSRNOG00000011580	ENSRNOG00000011580	Phf11	15:38444406-38477945	27.05	4.56362	-2.56738	-2.46285	5e-05	0.0092175	yes
ENSRNOG00000004772	ENSRNOG00000004772	Cytip	3:39893892-39921114	6.6572	1.17481	-2.50249	-2.088	0.00015	0.0230437	yes
ENSRNOG00000007350	ENSRNOG00000007350	Rac2	7:116520065-116532482	38.5123	6.90357	-2.4799	-2.5962	5e-05	0.0092175	yes
ENSRNOG00000012749	ENSRNOG00000012749	C1qb	5:155647525-155653074	13.9291	2.52248	-2.46519	-2.1951	0.0002	0.0287299	yes
ENSRNOG00000019430	ENSRNOG00000019430	Coro1a	1:185852741-185857715	40.3027	7.80404	-2.36858	-2.61572	5e-05	0.0092175	yes
ENSRNOG00000016945	ENSRNOG00000016945	Pla2g2a	5:157654785-157657360	19.8992	3.90142	-2.35064	-2.33246	0.00015	0.0230437	yes
ENSRNOG00000016042	ENSRNOG00000016042	Aldh1a2	8:75692098-75771159	6.40769	1.25887	-2.34768	-1.92715	5e-05	0.0092175	yes
ENSRNOG00000014166	ENSRNOG00000014166	Smoc2	1:53165791-53295122	3.31237	0.675753	-2.2933	-1.74198	0.0004	0.0486198	yes
ENSRNOG00000007533	ENSRNOG00000007533	Rab27a	8:77798829-77861089	8.04606	1.72652	-2.22042	-1.90014	5e-05	0.0092175	yes
ENSRNOG00000007457	ENSRNOG00000007457	Serping1	3:67968807-67978102	39.9138	8.61195	-2.21248	-2.31557	5e-05	0.0092175	yes
ENSRNOG00000038908	ENSRNOG00000038908	D3ZXA0_RAT	15:38372728-38391822	21.1016	4.62143	-2.19094	-2.13924	5e-05	0.0092175	yes
ENSRNOG00000016687	ENSRNOG00000016687	RGD1565772	1:67630583-67648373	4.20556	0.935009	-2.16925	-1.93091	5e-05	0.0092175	yes
ENSRNOG00000003687	ENSRNOG00000003687	Rgs2	13:57890948-57894465	30.5093	6.874	-2.15003	-2.35721	5e-05	0.0092175	yes
ENSRNOG00000017628	ENSRNOG00000017628	Tagln	8:48902208-48907693	99.6827	23.7544	-2.06915	-2.4738	5e-05	0.0092175	yes
ENSRNOG00000000456	ENSRNOG00000000456	Psmb8	20:4786263-4789173	43.919	10.4788	-2.06738	-2.52395	5e-05	0.0092175	yes
ENSRNOG00000012804	ENSRNOG00000012804	C1qc	5:155656104-155659430	13.4126	3.30895	-2.01915	-1.86749	0.00035	0.0450157	yes
ENSRNOG00000003120	ENSRNOG00000003120	Prelp	13:46801474-46943977	12.6688	3.12744	-2.01822	-1.68168	5e-05	0.0092175	yes
ENSRNOG00000032825	ENSRNOG00000032825	LOC100365668	10:38109857-38110205	120.958	30.4997	-1.98764	-4.03044	5e-05	0.0092175	yes
ENSRNOG00000011631	ENSRNOG00000011631	Fst	2:46542245-46550678	60.4974	15.485	-1.966	-2.25135	5e-05	0.0092175	yes
ENSRNOG00000000699	ENSRNOG00000000699	Selplg	12:43842267-43843560	11.8438	3.1011	-1.93328	-1.83336	0.0004	0.0486198	yes
ENSRNOG00000000655	ENSRNOG00000000655	Ptprc	13:51246163-51357995	11.1313	2.92857	-1.92635	-1.81758	5e-05	0.0092175	yes
ENSRNOG00000005008	ENSRNOG00000005008	Angpt4	3:142249114-142282307	14.4172	4.07451	-1.82309	-1.78406	0.00035	0.0450157	yes
ENSRNOG00000017980	ENSRNOG00000017980	Itgal	1:186561794-186598905	4.36974	1.25866	-1.79566	-1.68819	0.0002	0.0287299	yes
ENSRNOG00000024159	ENSRNOG00000024159	Fcer1g	13:87119465-87123902	78.9847	23.7044	-1.73642	-2.42271	5e-05	0.0092175	yes
ENSRNOG00000005214	ENSRNOG00000005214	Plek	14:97841598-97875052	18.7047	5.62885	-1.73249	-1.83054	5e-05	0.0092175	yes
ENSRNOG00000024931	ENSRNOG00000024931	Ccdc88b	1:209520223-209536201	3.50135	1.0627	-1.72018	-1.53065	0.00035	0.0450157	yes
ENSRNOG00000015078	ENSRNOG00000015078	Ifitm3	1:201198666-201199807	153.464	48.966	-1.64805	-2.50824	0.0001	0.0170169	yes
ENSRNOG00000025001	ENSRNOG00000025001	Pcolce	12:19672504-19678821	53.8441	18.1189	-1.57129	-1.69274	0.0004	0.0486198	yes
ENSRNOG00000013676	ENSRNOG00000013676	Plcg2	19:47875571-47947573	5.87253	2.12057	-1.46953	-1.59399	0.00025	0.0350032	yes
ENSRNOG00000016933	ENSRNOG00000016933	Prl8a7	17:44148436-44154238	43.8749	15.8738	-1.46675	-1.9705	5e-05	0.0092175	yes
ENSRNOG00000017440	ENSRNOG00000017440	Bgn	X:159380548-159391521	29.5667	11.8126	-1.32365	-1.81007	0.0002	0.0287299	yes
ENSRNOG00000034055	ENSRNOG00000034055	Cgm4	1:77441012-77453814	15.0229	6.04153	-1.31418	-1.59674	0.00015	0.0230437	yes
ENSRNOG00000003338	ENSRNOG00000003338	Pmp22	10:49305834-49335864	30.244	12.3859	-1.28795	-1.76325	0.00025	0.0350032	yes
ENSRNOG00000011054	ENSRNOG00000011054	Laptm5	5:149775895-149797951	70.7103	29.1847	-1.27671	-1.69019	0.00015	0.0230437	yes
ENSRNOG00000030187	ENSRNOG00000030187	Mmp12	8:4249934-4328865	53.3891	26.4553	-1.01299	-1.5856	0.00035	0.0450157	yes
ENSRNOG00000014936	ENSRNOG00000014936	Ifitm2	1:201134356-201135537	141.628	72.014	-0.975757	-2.06064	0.0002	0.0287299	yes
ENSRNOG00000016742	ENSRNOG00000016742	Prl7b1	17:43783361-43791538	96.9261	51.1556	-0.921992	-1.44107	0.00035	0.0450157	yes
ENSRNOG00000003869	ENSRNOG00000003869	Sod3	14:63381447-63387180	7.22434	20.3699	1.4955	1.93708	5e-05	0.0092175	yes
ENSRNOG00000030625	ENSRNOG00000030625	Tf	8:108196748-108244545	62.6122	188.508	1.59011	1.56713	0.00015	0.0230437	yes
ENSRNOG00000022684	ENSRNOG00000022684	Gpc3	X:139192114-139393977	9.55668	30.688	1.68309	1.97018	5e-05	0.0092175	yes
ENSRNOG00000017959	ENSRNOG00000017959	Ccdc37	4:124661801-124671607	5.75866	18.5798	1.68993	2.08419	5e-05	0.0092175	yes
ENSRNOG00000012190	ENSRNOG00000012190	Cldn2	X:127538684-127549018	1.66296	5.36784	1.69059	1.70204	0.0004	0.0486198	yes
ENSRNOG00000017917	ENSRNOG00000017917	Pcdh24	17:15937976-15962796	1.80022	6.02378	1.7425	1.8284	0.0002	0.0287299	yes
ENSRNOG00000001794	ENSRNOG00000001794	Muc13	11:68772164-68794880	3.4064	11.7672	1.78845	2.02904	5e-05	0.0092175	yes
ENSRNOG00000025074	ENSRNOG00000025074	Fgg	2:174727311-174734592	11.2898	41.7575	1.88702	2.10989	5e-05	0.0092175	yes
ENSRNOG00000032202	ENSRNOG00000032202	Creb3l3	7:10106524-10114955	3.23239	12.0378	1.8969	1.98517	0.0001	0.0170169	yes
ENSRNOG00000010655	ENSRNOG00000010655	Mttp	2:235613709-235654848	2.33372	9.12024	1.96644	2.14021	5e-05	0.0092175	yes
ENSRNOG00000003233	ENSRNOG00000003233	Serpinf2	10:62748115-62756200	3.56043	14.0501	1.98045	2.08525	5e-05	0.0092175	yes
ENSRNOG00000032669	ENSRNOG00000032669	Serpina1	6:127998618-128021719	4.90071	20.4895	2.06382	2.13352	0.0001	0.0170169	yes
ENSRNOG00000034191	ENSRNOG00000034191	Fmo1	13:78503769-78536359	6.69959	28.4007	2.08378	2.19861	5e-05	0.0092175	yes
ENSRNOG00000029778	ENSRNOG00000029778	Maob	X:17553528-17657839	6.1511	26.1692	2.08895	2.2146	5e-05	0.0092175	yes
ENSRNOG00000015518	ENSRNOG00000015518	Rbp4	1:242443797-242450998	83.5599	362.99	2.11905	2.43576	5e-05	0.0092175	yes
ENSRNOG00000011342	ENSRNOG00000011342	Tdh	15:42758307-42771849	4.68924	21.2186	2.1779	2.19067	5e-05	0.0092175	yes
ENSRNOG00000016275	ENSRNOG00000016275	Ttr	18:12406550-12413680	135.684	616.6	2.18408	2.84859	5e-05	0.0092175	yes
ENSRNOG00000015408	ENSRNOG00000015408	Vil1	9:73748631-73776345	1.1075	5.06904	2.19441	1.96338	0.00035	0.0450157	yes
ENSRNOG00000038880	ENSRNOG00000038880	Apoa4	8:49233139-49233436	61.2608	291.643	2.25117	4.87178	5e-05	0.0092175	yes
ENSRNOG00000005542	ENSRNOG00000005542	Apob	6:31508011-31556597	9.19755	43.8591	2.25355	1.9694	5e-05	0.0092175	yes
ENSRNOG00000003500	ENSRNOG00000003500	Apoa2	13:87114733-87116372	70.3478	335.962	2.25572	3.82998	5e-05	0.0092175	yes
ENSRNOG00000019224	ENSRNOG00000019224	Spp2	9:87297051-87316545	16.8494	80.9709	2.26471	2.73143	5e-05	0.0092175	yes
ENSRNOG00000018402	ENSRNOG00000018402	Apoc2	1:78979033-78980136	42.585	241.207	2.50186	3.87643	5e-05	0.0092175	yes
ENSRNOG00000029047	ENSRNOG00000029047	Cubn	17:87655812-87772079	0.961998	6.32931	2.71794	2.40643	5e-05	0.0092175	yes
ENSRNOG00000005286	ENSRNOG00000005286	B1H259_RAT	6:71692974-71706325	5.85583	0.0132081	-8.79231	-0.779859	0.00735	0.392746	no
ENSRNOG00000031084	ENSRNOG00000031084	Ly49s7	4:168639730-168670204	1.77509	0.0279692	-5.98791	0	1	1	no
ENSRNOG00000034290	ENSRNOG00000034290	Ccl21	5:59238898-59240001	5.33595	0.0896004	-5.8961	-1.20498	0.22455	0.999912	no
ENSRNOG00000009741	ENSRNOG00000009741	CP4B1_RAT	5:135917347-135934646	1.6175	0.0297	-5.76716	0	1	1	no
ENSRNOG00000027096	ENSRNOG00000027096	Ctsw	1:208108631-208112020	11.2261	0.277462	-5.33842	-2.70652	0.00825	0.418593	no
ENSRNOG00000012418	ENSRNOG00000012418	D3Z9P8_RAT	17:53496422-53528130	8.39231	0.226238	-5.21315	-2.14805	0.22165	0.999912	no
ENSRNOG00000038998	ENSRNOG00000038998	D3ZTQ2_RAT	11:58618186-58635009	2.3518	0.0726126	-5.0174	0	1	1	no
ENSRNOG00000010253	ENSRNOG00000010253	Cd163	4:160394832-160428208	1.79846	0.0572971	-4.97215	0	1	1	no
ENSRNOG00000031136	ENSRNOG00000031136	Ntng1	2:205438060-205798677	0.398033	0.0140676	-4.82244	0	1	1	no
ENSRNOG00000003587	ENSRNOG00000003587	Figf	X:50829625-50864445	1.11079	0.0450459	-4.62405	0	1	1	no
ENSRNOG00000034221	ENSRNOG00000034221	RGD1562658	13:86995645-87013085	6.45625	0.289539	-4.47887	-1.38653	0.20555	0.999912	no
ENSRNOG00000010347	ENSRNOG00000010347	Styk1	4:168993920-169005941	0.525902	0.0244371	-4.42765	0	1	1	no
ENSRNOG00000039306	ENSRNOG00000039306	F1LRB0_RAT	15:32181007-32192624	4.13568	0.198193	-4.38315	-1.2035	0.2051	0.999912	no
ENSRNOG00000029628	ENSRNOG00000029628	Arl9	14:33452272-33459278	0.992157	0.0495283	-4.32424	0	1	1	no
ENSRNOG00000038432	ENSRNOG00000038432	LOC687009	13:86047215-86067302	4.57964	0.231331	-4.30721	-1.08426	0.0148	0.613119	no
ENSRNOG00000034229	ENSRNOG00000034229	Serpinb1b	17:37679495-37686875	0.475917	0.0241609	-4.29996	0	1	1	no
ENSRNOG00000030018	ENSRNOG00000030018	Gzmc	15:35173373-35176000	2345.62	119.878	-4.29032	-1.73679	0.0239	0.807655	no
ENSRNOG00000014312	ENSRNOG00000014312	F1LQ67_RAT	4:69238522-69243638	22.3209	1.17562	-4.2469	-2.31104	0.00535	0.318152	no
ENSRNOG00000004534	ENSRNOG00000004534	Spdya	6:24016296-24060920	0.25522	0.0139066	-4.1979	0	1	1	no
ENSRNOG00000040300	ENSRNOG00000040300	Raet1l	1:2150626-2155593	0.325064	0.017877	-4.18454	0	1	1	no
ENSRNOG00000008038	ENSRNOG00000008038	Wbp2nl	7:120674628-120689938	0.517798	0.0299729	-4.11066	0	1	1	no
ENSRNOG00000027571	ENSRNOG00000027571	D3ZVA2_RAT	17:53441302-53484317	9.03909	0.544535	-4.05308	-1.35274	0.09615	0.999912	no
ENSRNOG00000000897	ENSRNOG00000000897	Rxfp2	12:5326996-5388674	0.184292	0.0113368	-4.02291	0	1	1	no
ENSRNOG00000026953	ENSRNOG00000026953	Gpr88	2:212460210-212464764	0.929716	0.0576077	-4.01246	0	1	1	no
ENSRNOG00000022792	ENSRNOG00000022792	Lamp3	11:83449325-83476613	0.215781	0.0134756	-4.00114	0	1	1	no
ENSRNOG00000007409	ENSRNOG00000007409	Wnt7a	4:125542088-125586167	0.524809	0.0338484	-3.95463	0	1	1	no
ENSRNOG00000006263	ENSRNOG00000006263	Sh2d1a	X:2532295-2560524	4.70569	0.311802	-3.91571	-1.83637	0.015	0.616548	no
ENSRNOG00000020105	ENSRNOG00000020105	Klhl30	9:90580292-90587399	0.724992	0.0483028	-3.90779	0	1	1	no
ENSRNOG00000019782	ENSRNOG00000019782	Itgad	1:187436290-187464212	0.118414	0.00793081	-3.90023	0	1	1	no
ENSRNOG00000014918	ENSRNOG00000014918	Klrg1	4:158672926-158684727	8.56681	0.574577	-3.89819	-2.34437	0.0009	0.0858181	no
ENSRNOG00000019602	ENSRNOG00000019602	Chrng	9:85933894-86036396	0.29935	0.0201079	-3.896	0	1	1	no
ENSRNOG00000015880	ENSRNOG00000015880	Dpep1	19:53503489-53519085	0.720181	0.0486204	-3.88873	0	1	1	no
ENSRNOG00000019216	ENSRNOG00000019216	E9PSU7_RAT	16:19126652-19137584	0.764237	0.0516909	-3.88604	0	1	1	no
ENSRNOG00000013294	ENSRNOG00000013294	Sh2d2a	2:179916107-179924623	6.5918	0.485964	-3.76175	-2.48004	0.00045	0.0523942	no
ENSRNOG00000042693	ENSRNOG00000042693	LOC100192205	18:77128896-77134655	4.74335	0.358102	-3.72746	-1.3951	0.03205	0.993011	no
ENSRNOG00000030694	ENSRNOG00000030694	Rnase1l2	15:27184619-27185177	10.0209	0.759132	-3.72252	-2.20313	0.00765	0.399135	no
ENSRNOG00000008919	ENSRNOG00000008919	Arpp21	8:116674802-116794799	0.585684	0.0444938	-3.71845	0	1	1	no
ENSRNOG00000004265	ENSRNOG00000004265	RGD1559731	X:15776104-15843788	0.253962	0.0204364	-3.6354	0	1	1	no
ENSRNOG00000020066	ENSRNOG00000020066	Pcdhb11	18:30230819-30233213	0.420166	0.0341817	-3.61966	0	1	1	no
ENSRNOG00000002057	ENSRNOG00000002057	Slc10a6	14:7270694-7292036	1.13171	0.0953722	-3.56879	0	1	1	no
ENSRNOG00000006899	ENSRNOG00000006899	Akap14	X:7744304-7759376	0.172703	0.0147456	-3.54993	0	1	1	no
ENSRNOG00000028680	ENSRNOG00000028680	Clnk	14:77228775-77331417	5.05083	0.44513	-3.50422	-2.10718	0.00115	0.106892	no
ENSRNOG00000037710	ENSRNOG00000037710	F1M5A1_RAT	5:130586517-130615458	0.451294	0.0398634	-3.50093	0	1	1	no
ENSRNOG00000009181	ENSRNOG00000009181	Dleu7	15:41493065-41509220	0.579824	0.0515502	-3.49156	0	1	1	no
ENSRNOG00000033815	ENSRNOG00000033815	F1LQR0_RAT	4:69229206-69234941	7.49246	0.67816	-3.46574	-1.28836	0.00895	0.438035	no
ENSRNOG00000004324	ENSRNOG00000004324	ENSRNOG00000004324	7:91629276-91630025	0.500047	0.0459959	-3.44249	0	1	1	no
ENSRNOG00000014398	ENSRNOG00000014398	Scara5	15:44951197-45191470	4.14565	0.387145	-3.42065	-0.970044	0.1039	0.999912	no
ENSRNOG00000015743	ENSRNOG00000015743	Rfpl4a	1:67465023-67471483	0.216377	0.0202113	-3.42032	0	1	1	no
ENSRNOG00000003298	ENSRNOG00000003298	Q4V7G0_RAT	13:81515382-81594699	4.20329	0.411278	-3.35333	-2.0059	0.00125	0.11333	no
ENSRNOG00000014231	ENSRNOG00000014231	PNOC_RAT	15:44822639-44835640	5.5231	0.54322	-3.34587	-2.01868	0.00505	0.306912	no
ENSRNOG00000030776	ENSRNOG00000030776	F1LN23_RAT	1:146977958-147084664	3.15223	0.311456	-3.33927	-2.07569	0.00065	0.0691312	no
ENSRNOG00000003480	ENSRNOG00000003480	D4A9W0_RAT	13:89631812-89640470	1.08556	0.107385	-3.33758	0	1	1	no
ENSRNOG00000029219	ENSRNOG00000029219	D3ZAJ8_RAT	1:29708071-29711977	0.223597	0.0221431	-3.33597	0	1	1	no
ENSRNOG00000011522	ENSRNOG00000011522	Hcn1	2:49525948-49939066	0.310351	0.0311812	-3.31515	0	1	1	no
ENSRNOG00000015949	ENSRNOG00000015949	Aqp9	8:75611487-75651646	0.751427	0.0764587	-3.29688	0	1	1	no
ENSRNOG00000043205	ENSRNOG00000043205	IGG2A_RAT	6:138287131-138663084	0.240495	0.0245208	-3.29393	0	1	1	no
ENSRNOG00000011750	ENSRNOG00000011750	Fam180a	4:62729243-62745897	0.336695	0.0344801	-3.2876	0	1	1	no
ENSRNOG00000011107	ENSRNOG00000011107	Pcsk1	2:1923308-1970238	0.30215	0.0309451	-3.28748	0	1	1	no
ENSRNOG00000007613	ENSRNOG00000007613	C1qtnf5	8:47089563-47091434	3.778	0.388504	-3.28162	-1.7762	0.00455	0.285952	no
ENSRNOG00000031675	ENSRNOG00000031675	Panx3	8:38902316-38913090	0.101379	0.0104579	-3.27709	0	1	1	no
ENSRNOG00000027466	ENSRNOG00000027466	Cd27	4:161351799-161356688	3.71772	0.385614	-3.26919	-1.87174	0.0032	0.222611	no
ENSRNOG00000032375	ENSRNOG00000032375	Capn13	6:22129420-22224072	0.0915587	0.00963655	-3.24811	0	1	1	no
ENSRNOG00000013426	ENSRNOG00000013426	Mrgprf	1:205750527-205759996	2.06774	0.218037	-3.24541	0	1	1	no
ENSRNOG00000020478	ENSRNOG00000020478	Camk4	18:25406403-25625816	1.14818	0.12344	-3.21748	0	1	1	no
ENSRNOG00000001915	ENSRNOG00000001915	Chodl	11:17993679-18015913	10.3688	1.12114	-3.20921	-1.95338	0.00075	0.0761078	no
ENSRNOG00000016712	ENSRNOG00000016712	Lhcgr	6:12613621-12651601	0.201605	0.02231	-3.17577	0	1	1	no
ENSRNOG00000008515	ENSRNOG00000008515	Tmem45b	8:31178179-31223722	0.398334	0.0450094	-3.14568	0	1	1	no
ENSRNOG00000033451	ENSRNOG00000033451	RGD1561919	19:13615402-13615902	1.94469	0.220743	-3.1391	0	1	1	no
ENSRNOG00000033564	ENSRNOG00000033564	Cfd	7:11325546-11327261	4.64461	0.533085	-3.12312	-1.82935	0.0139	0.580181	no
ENSRNOG00000037064	ENSRNOG00000037064	E9PTP0_RAT	4:167017909-167052998	1.01157	0.117974	-3.10006	0	1	1	no
ENSRNOG00000020337	ENSRNOG00000020337	Sla2	3:147277437-147290729	2.6452	0.309554	-3.09511	0	1	1	no
ENSRNOG00000025571	ENSRNOG00000025571	LOC681872	13:43878667-43885001	0.57164	0.0676082	-3.07984	0	1	1	no
ENSRNOG00000026989	ENSRNOG00000026989	Gapt	2:41759020-41761323	0.113429	0.0134367	-3.07753	0	1	1	no
ENSRNOG00000042317	ENSRNOG00000042317	Cd209g	12:1657462-1660440	0.213319	0.0252726	-3.07736	0	1	1	no
ENSRNOG00000042020	ENSRNOG00000042020	D3ZI13_RAT	15:32125781-32126292	3.78859	0.449329	-3.07582	0	1	1	no
ENSRNOG00000002361	ENSRNOG00000002361	Prkg2	14:11889529-12005547	0.91628	0.109171	-3.0692	0	1	1	no
ENSRNOG00000002154	ENSRNOG00000002154	Mepe	14:6529355-6540902	0.372181	0.0447269	-3.05679	0	1	1	no
ENSRNOG00000039959	ENSRNOG00000039959	Ctsll3	17:9575188-9579764	7.15929	0.889017	-3.00953	-2.03209	0.0008	0.0797189	no
ENSRNOG00000025297	ENSRNOG00000025297	Gpr171	2:148369269-148683727	2.05787	0.257875	-2.99641	0	1	1	no
ENSRNOG00000002014	ENSRNOG00000002014	Stap1	14:23734558-23764077	2.02928	0.256751	-2.98253	0	1	1	no
ENSRNOG00000023809	ENSRNOG00000023809	Opcml	8:27412082-28509065	0.423334	0.0535966	-2.98158	0	1	1	no
ENSRNOG00000007113	ENSRNOG00000007113	Myo1g	14:87275456-87290598	9.07905	1.15232	-2.978	-0.684175	0.00455	0.285952	no
ENSRNOG00000001368	ENSRNOG00000001368	Rph3a	12:36705577-36753316	0.0822094	0.010496	-2.96947	0	1	1	no
ENSRNOG00000009427	ENSRNOG00000009427	Tbx21	10:85817742-85834178	1.54361	0.197418	-2.96698	0	1	1	no
ENSRNOG00000025860	ENSRNOG00000025860	Ccdc135	19:10377414-10395121	0.0875471	0.0112307	-2.96261	0	1	1	no
ENSRNOG00000011269	ENSRNOG00000011269	Sult1c3	9:517647-532182	0.267998	0.0347864	-2.94563	0	1	1	no
ENSRNOG00000021763	ENSRNOG00000021763	Gpr120	1:242423454-242441475	0.845727	0.110934	-2.93049	0	1	1	no
ENSRNOG00000032961	ENSRNOG00000032961	LOC498330	14:7222290-7230295	0.133987	0.0176391	-2.92524	0	1	1	no
ENSRNOG00000042650	ENSRNOG00000042650	LOC366473	5:148100542-148110453	0.408795	0.0539282	-2.92227	0	1	1	no
ENSRNOG00000003365	ENSRNOG00000003365	Cadm3	13:89538624-89569915	2.79114	0.371291	-2.91023	-1.72655	0.0025	0.189401	no
ENSRNOG00000006767	ENSRNOG00000006767	Cst7	3:141188441-141199756	9.4295	1.2576	-2.90651	-2.03253	0.00045	0.0523942	no
ENSRNOG00000036747	ENSRNOG00000036747	F1LXA1_RAT	3:166176493-166179034	0.575629	0.0774232	-2.8943	0	1	1	no
ENSRNOG00000030910	ENSRNOG00000030910	Grik4	8:45510257-45683593	0.12714	0.0171804	-2.88758	0	1	1	no
ENSRNOG00000009709	ENSRNOG00000009709	Slfn14	10:71350160-71372990	0.304455	0.041216	-2.88495	0	1	1	no
ENSRNOG00000013869	ENSRNOG00000013869	Kcnj4	7:117602441-117603782	0.14552	0.0198559	-2.87358	0	1	1	no
ENSRNOG00000001469	ENSRNOG00000001469	Eln	12:23033656-23076086	8.04855	1.10375	-2.86632	-1.9382	0.0016	0.137191	no
ENSRNOG00000003115	ENSRNOG00000003115	ENSRNOG00000003115	X:78499905-78500923	0.208598	0.0286606	-2.86358	0	1	1	no
ENSRNOG00000038837	ENSRNOG00000038837	Hist1h2bm	17:50350859-50352473	1.37735	0.189346	-2.8628	0	1	1	no
ENSRNOG00000027402	ENSRNOG00000027402	ENSRNOG00000027402	12:9597128-9598013	0.237613	0.0329185	-2.85164	0	1	1	no
ENSRNOG00000016337	ENSRNOG00000016337	Slc22a1	1:42351238-42378623	0.452817	0.063087	-2.84351	0	1	1	no
ENSRNOG00000019963	ENSRNOG00000019963	Spats1	9:11127890-11162664	0.225965	0.031524	-2.84158	0	1	1	no
ENSRNOG00000026351	ENSRNOG00000026351	LOC680489	X:63403707-63404346	0.62719	0.0876929	-2.83837	0	1	1	no
ENSRNOG00000015788	ENSRNOG00000015788	Adora3	2:201108123-201186788	0.286045	0.0402408	-2.82951	0	1	1	no
ENSRNOG00000019783	ENSRNOG00000019783	Akap3	4:163241421-163263432	1.17262	0.165167	-2.82774	0	1	1	no
ENSRNOG00000011550	ENSRNOG00000011550	Kcnab2	5:169624098-169710725	2.92345	0.415227	-2.8157	-1.49793	0.03395	0.999912	no
ENSRNOG00000007961	ENSRNOG00000007961	Klre1	4:166857706-166864292	1.29837	0.184479	-2.81517	0	1	1	no
ENSRNOG00000003374	ENSRNOG00000003374	Ccdc85a	14:109426608-109435940	0.31561	0.0449715	-2.81106	0	1	1	no
ENSRNOG00000011754	ENSRNOG00000011754	Myom2	16:79330305-79398852	0.0857065	0.0122345	-2.80845	0	1	1	no
ENSRNOG00000019614	ENSRNOG00000019614	Ptpn22	2:199083185-199144309	3.49052	0.504062	-2.79177	-1.79211	0.0293	0.952024	no
ENSRNOG00000042056	ENSRNOG00000042056	LOC689933	7:127684548-127710970	0.910906	0.131668	-2.7904	0	1	1	no
ENSRNOG00000000920	ENSRNOG00000000920	Phkg1	12:28029615-28043499	0.891728	0.129163	-2.78741	0	1	1	no
ENSRNOG00000031598	ENSRNOG00000031598	Atp8b4	3:113780915-113924304	3.9598	0.574644	-2.78469	-1.46129	0.0049	0.304488	no
ENSRNOG00000008819	ENSRNOG00000008819	D3ZSY5_RAT	7:140280706-140287752	0.540076	0.0787141	-2.77847	0	1	1	no
ENSRNOG00000015675	ENSRNOG00000015675	Nell1	1:99805899-100758004	0.308194	0.0449736	-2.77669	0	1	1	no
ENSRNOG00000020208	ENSRNOG00000020208	Gdf10	16:9558770-9570656	0.162428	0.0239927	-2.75914	0	1	1	no
ENSRNOG00000004209	ENSRNOG00000004209	ENSRNOG00000004209	X:52374744-52375747	0.211485	0.0312975	-2.75644	0	1	1	no
ENSRNOG00000026679	ENSRNOG00000026679	Scn4b	8:48091560-48106735	0.0378767	0.00563618	-2.74852	0	1	1	no
ENSRNOG00000011274	ENSRNOG00000011274	Cdh8	19:5809422-6019854	0.216289	0.0322876	-2.74391	0	1	1	no
ENSRNOG00000021410	ENSRNOG00000021410	Negr1	2:254666719-255425704	0.297345	0.0449341	-2.72625	0	1	1	no
ENSRNOG00000006231	ENSRNOG00000006231	Ptpro	4:174376395-174586603	3.37691	0.513357	-2.71767	-1.02986	0.02095	0.749294	no
ENSRNOG00000003806	ENSRNOG00000003806	Gpr65	6:122432614-122433628	0.685972	0.10435	-2.71672	0	1	1	no
ENSRNOG00000019958	ENSRNOG00000019958	Tmem151b	9:10896366-11096417	0.128628	0.019605	-2.71392	0	1	1	no
ENSRNOG00000011928	ENSRNOG00000011928	Chrm2	4:63911283-63913334	0.264867	0.0404395	-2.71143	0	1	1	no
ENSRNOG00000017646	ENSRNOG00000017646	RGD1309651	19:50963265-50989449	5.34007	0.818281	-2.70619	-1.51595	0.0185	0.698391	no
ENSRNOG00000031873	ENSRNOG00000031873	Klra22	4:167890073-167911489	0.153808	0.0236409	-2.70178	0	1	1	no
ENSRNOG00000032246	ENSRNOG00000032246	Acsm3	1:178054385-178081969	0.0800391	0.0124068	-2.68958	0	1	1	no
ENSRNOG00000025584	ENSRNOG00000025584	Agap2	7:67031299-67042586	0.929101	0.14538	-2.676	0	1	1	no
ENSRNOG00000025108	ENSRNOG00000025108	Ankrd35	2:191473255-191492791	0.485157	0.0766131	-2.66279	0	1	1	no
ENSRNOG00000008299	ENSRNOG00000008299	Allc	6:46421144-46445134	0.583977	0.0922667	-2.66203	0	1	1	no
ENSRNOG00000038829	ENSRNOG00000038829	LOC682330	17:50435062-50435473	0.790143	0.125207	-2.6578	0	1	1	no
ENSRNOG00000029147	ENSRNOG00000029147	D3ZQ24_RAT	11:14381922-14390086	0.239105	0.0380185	-2.65287	0	1	1	no
ENSRNOG00000040287	ENSRNOG00000040287	Cyp1b1	6:2548541-2553762	0.476648	0.075789	-2.65286	0	1	1	no
ENSRNOG00000036943	ENSRNOG00000036943	F1M874_RAT	3:141131306-141151617	0.615172	0.097884	-2.65185	0	1	1	no
ENSRNOG00000004017	ENSRNOG00000004017	ENSRNOG00000004017	11:82674016-82674627	0.333378	0.0534286	-2.64148	0	1	1	no
ENSRNOG00000032970	ENSRNOG00000032970	Gpr174	X:95520060-95547223	0.764267	0.123701	-2.62722	0	1	1	no
ENSRNOG00000029392	ENSRNOG00000029392	RGD1562601	17:82102470-82102953	0.4684	0.0759277	-2.62504	0	1	1	no
ENSRNOG00000005572	ENSRNOG00000005572	RGD1306782	7:120267584-120580210	2.76704	0.448872	-2.62397	0	1	1	no
ENSRNOG00000001874	ENSRNOG00000001874	Slc7a4	11:85426545-85430216	0.156794	0.0256026	-2.6145	0	1	1	no
ENSRNOG00000011196	ENSRNOG00000011196	Krt25	10:88217580-88224858	0.155559	0.0254038	-2.61435	0	1	1	no
ENSRNOG00000000563	ENSRNOG00000000563	Adamts14	20:28555683-28631824	2.99102	0.491803	-2.60449	-1.79443	0.0034	0.23072	no
ENSRNOG00000032553	ENSRNOG00000032553	Clec2d2	4:165812313-165820506	2.11082	0.351263	-2.58718	0	1	1	no
ENSRNOG00000003532	ENSRNOG00000003532	Magea11	X:144114831-144120816	0.385601	0.0645844	-2.57785	0	1	1	no
ENSRNOG00000010597	ENSRNOG00000010597	Slc5a7	9:133837-165939	0.156649	0.0262955	-2.57465	0	1	1	no
ENSRNOG00000004229	ENSRNOG00000004229	Tac2	7:67717067-67723674	0.321793	0.0540314	-2.57426	0	1	1	no
ENSRNOG00000017063	ENSRNOG00000017063	Fcn1	3:3797918-3801117	4.67072	0.791594	-2.56081	-1.84635	0.0021	0.164738	no
ENSRNOG00000040669	ENSRNOG00000040669	SNORD17	3:132778469-132797964	1.99199	0.337756	-2.56016	0	1	1	no
ENSRNOG00000026387	ENSRNOG00000026387	F1LVJ1_RAT	1:213739423-213747087	0.223635	0.0380185	-2.55637	0	1	1	no
ENSRNOG00000042533	ENSRNOG00000042533	Accsl	3:78272846-78287544	0.0779614	0.0132746	-2.55409	0	1	1	no
ENSRNOG00000037439	ENSRNOG00000037439	ENSRNOG00000037439	2:181537935-181560124	3.10708	0.533437	-2.54217	-0.617881	0.3514	0.999912	no
ENSRNOG00000019412	ENSRNOG00000019412	Rhbg	2:180320787-180333050	0.115662	0.0198679	-2.5414	0	1	1	no
ENSRNOG00000026787	ENSRNOG00000026787	Disp2	3:105283577-105296819	1.50152	0.258965	-2.5356	0	1	1	no
ENSRNOG00000033182	ENSRNOG00000033182	F1M2S4_RAT	14:45830526-45831467	1.15106	0.19859	-2.53509	0	1	1	no
ENSRNOG00000017734	ENSRNOG00000017734	D3ZS14_RAT	3:76312720-76354660	2.20828	0.381414	-2.53349	0	1	1	no
ENSRNOG00000007185	ENSRNOG00000007185	D3ZCP4_RAT	13:48146286-48364610	1.44098	0.251383	-2.51909	0	1	1	no
ENSRNOG00000044841	ENSRNOG00000044841	7SK	8:70513372-70566211	2.97466	0.519904	-2.51641	-0.362243	0.41235	0.999912	no
ENSRNOG00000030332	ENSRNOG00000030332	LOC100363671	6:138287131-138663084	0.230867	0.0407554	-2.502	0	1	1	no
ENSRNOG00000010714	ENSRNOG00000010714	Fgl1	16:54434778-54465926	0.322424	0.057215	-2.49449	0	1	1	no
ENSRNOG00000031448	ENSRNOG00000031448	MGC114440	5:154264789-154308314	0.14208	0.0252344	-2.49324	0	1	1	no
ENSRNOG00000008398	ENSRNOG00000008398	ENSRNOG00000008398	7:8865650-8869769	0.725377	0.12893	-2.49214	0	1	1	no
ENSRNOG00000039186	ENSRNOG00000039186	F1M141_RAT	2:59660848-59701227	1.19545	0.212856	-2.48961	0	1	1	no
ENSRNOG00000006037	ENSRNOG00000006037	Snap25	3:124860288-124894636	0.505193	0.0899773	-2.4892	0	1	1	no
ENSRNOG00000012652	ENSRNOG00000012652	RGD1565693	6:111795627-111797724	0.0672234	0.0120284	-2.48252	0	1	1	no
ENSRNOG00000035407	ENSRNOG00000035407	U1	9:6920888-6921049	8.72438	1.5649	-2.47898	0	1	1	no
ENSRNOG00000025069	ENSRNOG00000025069	Ly9	13:87581202-87600810	0.181807	0.0328248	-2.46955	0	1	1	no
ENSRNOG00000021856	ENSRNOG00000021856	Lat2	12:23174553-23180908	11.8313	2.1503	-2.46	-2.04035	0.0019	0.154529	no
ENSRNOG00000027842	ENSRNOG00000027842	Hist1h2bd	17:50428178-50429647	0.754797	0.137438	-2.45731	0	1	1	no
ENSRNOG00000014661	ENSRNOG00000014661	Zfp385d	15:6526423-6935331	0.0809239	0.0148464	-2.44646	0	1	1	no
ENSRNOG00000042446	ENSRNOG00000042446	LOC691770	3:105196985-105198158	0.351333	0.064573	-2.44384	0	1	1	no
ENSRNOG00000003769	ENSRNOG00000003769	Tmem163	13:40144072-40327947	1.99575	0.369158	-2.43462	0	1	1	no
ENSRNOG00000020203	ENSRNOG00000020203	Ptpn20	16:9200232-9256753	0.053796	0.0100036	-2.42698	0	1	1	no
ENSRNOG00000007038	ENSRNOG00000007038	Cntn5	8:6530252-6791313	0.508888	0.0948701	-2.42332	0	1	1	no
ENSRNOG00000029860	ENSRNOG00000029860	LOC691670	15:34661906-34677363	0.624662	0.116472	-2.42309	0	1	1	no
ENSRNOG00000003439	ENSRNOG00000003439	Il15	19:27432934-27499255	7.09711	1.3276	-2.41841	-1.91973	0.0006	0.0650647	no
ENSRNOG00000024788	ENSRNOG00000024788	F1LVE6_RAT	5:149237968-149248463	0.362017	0.067796	-2.41679	0	1	1	no
ENSRNOG00000013745	ENSRNOG00000013745	Ctrc	5:160742492-160755332	0.933931	0.175672	-2.41043	0	1	1	no
ENSRNOG00000030031	ENSRNOG00000030031	D3ZHQ0_RAT	12:25116944-25117111	75.7445	14.2639	-2.40877	-12.1736	0.1812	0.999912	no
ENSRNOG00000002653	ENSRNOG00000002653	Kcnk2	13:105376002-105517680	10.3793	1.95899	-2.40553	-1.75221	0.0423	0.999912	no
ENSRNOG00000039060	ENSRNOG00000039060	RGD1565713	15:34066762-34067236	0.414107	0.0782416	-2.404	0	1	1	no
ENSRNOG00000021401	ENSRNOG00000021401	Lpar5	4:161200914-161202033	0.630298	0.119277	-2.40171	0	1	1	no
ENSRNOG00000029792	ENSRNOG00000029792	Ogn	17:20987028-21007525	2.93408	0.562674	-2.38254	-1.61554	0.0009	0.0858181	no
ENSRNOG00000006937	ENSRNOG00000006937	Scn3b	8:43231452-43254065	2.68616	0.515808	-2.38064	-0.998593	0.01605	0.636007	no
ENSRNOG00000007909	ENSRNOG00000007909	Cd69	4:166527682-166535601	1.3894	0.267449	-2.37712	0	1	1	no
ENSRNOG00000005474	ENSRNOG00000005474	ENSRNOG00000005474	7:28353217-28354125	0.163925	0.0316537	-2.37259	0	1	1	no
ENSRNOG00000030579	ENSRNOG00000030579	Zfp853	12:11634998-11635626	0.344605	0.0667142	-2.36888	0	1	1	no
ENSRNOG00000042759	ENSRNOG00000042759	D3Z9P7_RAT	1:163695069-163696128	2.65883	0.515824	-2.36584	0	1	1	no
ENSRNOG00000024922	ENSRNOG00000024922	D4A3S1_RAT	12:19679943-19690356	0.615916	0.119492	-2.36582	0	1	1	no
ENSRNOG00000007950	ENSRNOG00000007950	Evx1	4:80616464-80619756	0.145415	0.0282361	-2.36457	0	1	1	no
ENSRNOG00000020884	ENSRNOG00000020884	Cd6	1:213290838-213329594	0.394577	0.0766446	-2.36405	0	1	1	no
ENSRNOG00000023122	ENSRNOG00000023122	Apol11a	7:115584186-115588278	1.60907	0.314166	-2.35662	0	1	1	no
ENSRNOG00000018458	ENSRNOG00000018458	Ncr1	1:68966630-68972654	1.86956	0.365473	-2.35486	0	1	1	no
ENSRNOG00000013103	ENSRNOG00000013103	Ldhc	1:97418621-97435271	0.827676	0.162706	-2.3468	0	1	1	no
ENSRNOG00000044396	ENSRNOG00000044396	RNaseP_nuc	20:46669124-46738077	5.23499	1.03021	-2.34525	-0.194877	0.58955	0.999912	no
ENSRNOG00000000906	ENSRNOG00000000906	RGD1307396	12:6105288-6126331	1.94715	0.383427	-2.34434	0	1	1	no
ENSRNOG00000002873	ENSRNOG00000002873	Fam183b	10:45022261-45032129	1.44703	0.28516	-2.34325	0	1	1	no
ENSRNOG00000018546	ENSRNOG00000018546	ENSRNOG00000018546	17:51085969-51086778	0.47356	0.0934137	-2.34184	0	1	1	no
ENSRNOG00000005491	ENSRNOG00000005491	Best3	7:56313735-56354158	0.272919	0.054171	-2.33288	0	1	1	no
ENSRNOG00000017609	ENSRNOG00000017609	Cnga4	1:163137543-163141556	0.652994	0.130526	-2.32273	0	1	1	no
ENSRNOG00000010302	ENSRNOG00000010302	Rasl10b	10:71493427-71502908	1.16723	0.23457	-2.315	0	1	1	no
ENSRNOG00000033414	ENSRNOG00000033414	KLK3_RAT	1:94657027-94658093	0.568826	0.11471	-2.31	0	1	1	no
ENSRNOG00000029115	ENSRNOG00000029115	ENSRNOG00000029115	7:56057001-56057499	0.688952	0.138969	-2.30964	0	1	1	no
ENSRNOG00000033352	ENSRNOG00000033352	S100a7a	2:182946272-182950714	0.569153	0.114836	-2.30924	0	1	1	no
ENSRNOG00000032259	ENSRNOG00000032259	ENSRNOG00000032259	2:13819536-13820603	0.162871	0.0332036	-2.29432	0	1	1	no
ENSRNOG00000000001	ENSRNOG00000000001	Arsj	2:223574824-223666259	1.60742	0.329863	-2.2848	0	1	1	no
ENSRNOG00000004890	ENSRNOG00000004890	Adcy8	7:101957820-102210346	0.0339992	0.00698178	-2.28383	0	1	1	no
ENSRNOG00000007189	ENSRNOG00000007189	Ttc22	5:127700122-127716927	0.310269	0.0637877	-2.28217	0	1	1	no
ENSRNOG00000028436	ENSRNOG00000028436	Rprml	10:92804936-92805941	9.00902	1.85524	-2.27977	-1.83054	0.00155	0.133942	no
ENSRNOG00000014152	ENSRNOG00000014152	Kcnip3	3:114867432-115048218	0.413232	0.0854392	-2.27398	0	1	1	no
ENSRNOG00000020059	ENSRNOG00000020059	Pcdhb14	18:30262296-30264690	0.297827	0.0616234	-2.27293	0	1	1	no
ENSRNOG00000034000	ENSRNOG00000034000	D3ZAN0_RAT	1:77690536-77700541	0.0905094	0.0187275	-2.27291	0	1	1	no
ENSRNOG00000006956	ENSRNOG00000006956	F1LWA1_RAT	5:105136508-105423414	1.03537	0.214383	-2.27189	0	1	1	no
ENSRNOG00000018321	ENSRNOG00000018321	Sytl3	1:41121372-41177694	1.02096	0.21148	-2.27133	0	1	1	no
ENSRNOG00000033409	ENSRNOG00000033409	F1LNR3_RAT	4:102208027-102208526	0.567623	0.11805	-2.26554	0	1	1	no
ENSRNOG00000031162	ENSRNOG00000031162	Ccl24	12:22255292-22259284	0.503636	0.105424	-2.25618	0	1	1	no
ENSRNOG00000007178	ENSRNOG00000007178	Cd8a	4:104589921-104594158	3.27602	0.686326	-2.25498	-1.51365	0.0087	0.429601	no
ENSRNOG00000037835	ENSRNOG00000037835	LOC690437	9:73703983-73710724	0.853043	0.178858	-2.2538	0	1	1	no
ENSRNOG00000002548	ENSRNOG00000002548	Tnn	13:75502880-75570266	0.562716	0.119077	-2.24052	0	1	1	no
ENSRNOG00000004179	ENSRNOG00000004179	Nts	7:40474653-40484058	0.224557	0.047531	-2.24014	0	1	1	no
ENSRNOG00000006167	ENSRNOG00000006167	Rasal3	7:12953505-12968814	1.79396	0.380124	-2.23861	0	1	1	no
ENSRNOG00000006060	ENSRNOG00000006060	F1LXS3_RAT	7:69782836-69882406	1.57757	0.334521	-2.23753	0	1	1	no
ENSRNOG00000010152	ENSRNOG00000010152	RGD1306233	3:7451981-7461264	0.601225	0.127737	-2.23473	0	1	1	no
ENSRNOG00000018554	ENSRNOG00000018554	ENSRNOG00000018554	17:6257324-6257865	1.72517	0.367769	-2.22986	0	1	1	no
ENSRNOG00000009004	ENSRNOG00000009004	LOC100363341	2:117147429-117173216	0.0776132	0.0165619	-2.22843	0	1	1	no
ENSRNOG00000004171	ENSRNOG00000004171	F1M3G2_RAT	10:52169854-52516720	0.120601	0.0257374	-2.22831	0	1	1	no
ENSRNOG00000043263	ENSRNOG00000043263	F1M4D1_RAT	6:114071376-114072467	0.669445	0.143288	-2.22405	0	1	1	no
ENSRNOG00000000413	ENSRNOG00000000413	Pln	20:31943469-32046986	2.46974	0.529384	-2.22198	0	1	1	no
ENSRNOG00000037190	ENSRNOG00000037190	F1M3S1_RAT	2:196054423-196071714	1.35374	0.290419	-2.22075	0	1	1	no
ENSRNOG00000036864	ENSRNOG00000036864	F1M9T6_RAT	3:145017419-145031905	0.317464	0.0684001	-2.21452	0	1	1	no
ENSRNOG00000021334	ENSRNOG00000021334	Lag3	4:161031507-161039255	0.826305	0.178588	-2.21004	0	1	1	no
ENSRNOG00000038004	ENSRNOG00000038004	Znf804a	3:65260026-65284648	0.0320661	0.00695694	-2.20452	0	1	1	no
ENSRNOG00000020699	ENSRNOG00000020699	Cd37	1:95694076-95715352	8.74579	1.9033	-2.20009	-0.80443	0.1686	0.999912	no
ENSRNOG00000027937	ENSRNOG00000027937	D3ZQ71_RAT	6:2548541-2553762	0.328621	0.0716755	-2.19687	0	1	1	no
ENSRNOG00000019592	ENSRNOG00000019592	F1M144_RAT	9:89153669-89264222	0.095436	0.0208802	-2.1924	0	1	1	no
ENSRNOG00000019890	ENSRNOG00000019890	Folr2	1:159295772-159300030	4.87975	1.07444	-2.18323	-1.57213	0.00415	0.270019	no
ENSRNOG00000004839	ENSRNOG00000004839	B4galnt1	7:67120507-67135595	2.45653	0.541013	-2.18289	0	1	1	no
ENSRNOG00000019138	ENSRNOG00000019138	Clec11a	1:94785182-94788320	0.714226	0.157452	-2.18147	0	1	1	no
ENSRNOG00000012516	ENSRNOG00000012516	F1M7F8_RAT	2:54146231-54246324	1.72205	0.380669	-2.17752	0	1	1	no
ENSRNOG00000019533	ENSRNOG00000019533	Klhl3	17:12526077-12611368	0.850139	0.1887	-2.1716	0	1	1	no
ENSRNOG00000003192	ENSRNOG00000003192	LOC100360253	10:105220521-105235094	1.21668	0.270447	-2.16953	0	1	1	no
ENSRNOG00000005465	ENSRNOG00000005465	Kcnmb1	10:18904901-18912603	1.23081	0.273995	-2.16738	0	1	1	no
ENSRNOG00000005695	ENSRNOG00000005695	Mgp	4:173910584-173913947	911.002	203.227	-2.16436	-2.20293	0.005	0.306912	no
ENSRNOG00000021079	ENSRNOG00000021079	Fxyd1	1:86095550-86098079	8.4662	1.89361	-2.16058	-1.85127	0.12585	0.999912	no
ENSRNOG00000016165	ENSRNOG00000016165	RGD1561963	9:79839808-80100964	1.34173	0.300198	-2.1601	0	1	1	no
ENSRNOG00000023566	ENSRNOG00000023566	Q5XIN8_RAT	9:36087022-36126410	0.0910826	0.0203868	-2.15954	0	1	1	no
ENSRNOG00000004699	ENSRNOG00000004699	Fibin	3:95879027-95879681	1.50002	0.336492	-2.15633	0	1	1	no
ENSRNOG00000026805	ENSRNOG00000026805	Csf2	10:39665849-39667831	2.27056	0.511355	-2.15065	0	1	1	no
ENSRNOG00000039475	ENSRNOG00000039475	ENSRNOG00000039475	17:25142598-25142822	4.06105	0.916466	-2.1477	0	1	1	no
ENSRNOG00000014046	ENSRNOG00000014046	LOC690333	2:144126895-144146447	0.167509	0.0379063	-2.14373	0	1	1	no
ENSRNOG00000006142	ENSRNOG00000006142	Tmem8c	3:5957946-5966929	0.0821386	0.0186216	-2.14108	0	1	1	no
ENSRNOG00000016222	ENSRNOG00000016222	RGD1308930	17:35177315-35178186	0.294112	0.0666936	-2.14074	0	1	1	no
ENSRNOG00000009533	ENSRNOG00000009533	LOC295528	2:252541212-252591011	0.146342	0.0333049	-2.13554	0	1	1	no
ENSRNOG00000033803	ENSRNOG00000033803	RL37_RAT	9:61668943-61669279	0.811108	0.185028	-2.13215	0	1	1	no
ENSRNOG00000038215	ENSRNOG00000038215	D3ZS78_RAT	4:104518848-104519427	0.493389	0.113119	-2.12488	0	1	1	no
ENSRNOG00000003305	ENSRNOG00000003305	Cxcr3	X:89794276-89796927	0.0984953	0.0225838	-2.12477	0	1	1	no
ENSRNOG00000028859	ENSRNOG00000028859	Olr6	1:65791628-65792585	0.164652	0.0378718	-2.12023	0	1	1	no
ENSRNOG00000027952	ENSRNOG00000027952	D4AA03_RAT	X:140696226-140720056	0.191453	0.0440417	-2.12005	0	1	1	no
ENSRNOG00000031593	ENSRNOG00000031593	Nanos3	19:25669352-25672779	0.179255	0.0412845	-2.11834	0	1	1	no
ENSRNOG00000010079	ENSRNOG00000010079	Car3	2:88105881-88114721	0.194369	0.0450046	-2.11065	0	1	1	no
ENSRNOG00000044749	ENSRNOG00000044749	7SK	8:127031694-127031950	2.48267	0.576517	-2.10646	0	1	1	no
ENSRNOG00000018094	ENSRNOG00000018094	Sv2c	2:26326861-26555017	0.143285	0.0333961	-2.10114	0	1	1	no
ENSRNOG00000016070	ENSRNOG00000016070	Trpc3	2:123117277-123183844	0.202198	0.0471277	-2.10112	0	1	1	no
ENSRNOG00000033038	ENSRNOG00000033038	LOC100364342	1:233948392-233948812	7.1757	1.68064	-2.09411	-1.50006	0.05535	0.999912	no
ENSRNOG00000009660	ENSRNOG00000009660	Enpp6	16:48392586-48516698	0.590504	0.138335	-2.09378	0	1	1	no
ENSRNOG00000034012	ENSRNOG00000034012	Klk12	1:94198054-94203133	0.262161	0.0614523	-2.09292	0	1	1	no
ENSRNOG00000003073	ENSRNOG00000003073	F1M5K1_RAT	13:81058217-81074896	0.165296	0.0387651	-2.09223	0	1	1	no
ENSRNOG00000037667	ENSRNOG00000037667	RGD1561147	20:45622409-45649410	0.647704	0.152913	-2.08263	0	1	1	no
ENSRNOG00000029998	ENSRNOG00000029998	UST4r	1:210617855-210688125	0.337423	0.0798348	-2.07947	0	1	1	no
ENSRNOG00000037100	ENSRNOG00000037100	F1M726_RAT	10:71591991-71601769	0.107293	0.0256191	-2.06626	0	1	1	no
ENSRNOG00000026596	ENSRNOG00000026596	RGD1566120	10:39787934-39827682	0.0840489	0.0201666	-2.05926	0	1	1	no
ENSRNOG00000026415	ENSRNOG00000026415	D4A301_RAT	7:91801533-92032191	2.14289	0.514192	-2.05918	0	1	1	no
ENSRNOG00000009897	ENSRNOG00000009897	Clcnkb	5:160237392-160464928	0.184886	0.0444045	-2.05785	0	1	1	no
ENSRNOG00000032668	ENSRNOG00000032668	F1LT76_RAT	7:8645006-8645759	1.67608	0.403214	-2.05547	0	1	1	no
ENSRNOG00000032959	ENSRNOG00000032959	Adh7	2:235749345-235765062	0.159463	0.0384967	-2.05041	0	1	1	no
ENSRNOG00000017258	ENSRNOG00000017258	Ica1l	9:58549960-58588146	0.279198	0.0675652	-2.04694	0	1	1	no
ENSRNOG00000042690	ENSRNOG00000042690	Zmat4	16:72412851-72461728	0.126486	0.0306637	-2.04437	0	1	1	no
ENSRNOG00000002983	ENSRNOG00000002983	Nfix	19:25018351-25111359	1.95011	0.473153	-2.04318	0	1	1	no
ENSRNOG00000003357	ENSRNOG00000003357	Col3a1	9:44281581-44317827	309.444	75.1357	-2.04211	-0.863024	0.0835	0.999912	no
ENSRNOG00000016069	ENSRNOG00000016069	Cd3e	8:47947256-47958419	1.23925	0.30157	-2.0389	0	1	1	no
ENSRNOG00000025220	ENSRNOG00000025220	F1M3H9_RAT	1:95728646-95739985	0.0590754	0.0144737	-2.02912	0	1	1	no
ENSRNOG00000038286	ENSRNOG00000038286	Slamf6	13:87883458-87903604	0.700892	0.171865	-2.02792	0	1	1	no
ENSRNOG00000021510	ENSRNOG00000021510	Tbc1d10c	1:206766762-206773545	5.52117	1.35547	-2.02618	-1.63115	0.0008	0.0797189	no
ENSRNOG00000000443	ENSRNOG00000000443	C4b	20:4077924-4250446	10.2296	2.51754	-2.02266	-0.555667	0.3707	0.999912	no
ENSRNOG00000024729	ENSRNOG00000024729	RGD1565236	5:61016707-61131316	0.299862	0.073818	-2.02225	0	1	1	no
ENSRNOG00000004380	ENSRNOG00000004380	Il12b	10:29558952-29568331	0.112459	0.0278178	-2.01531	0	1	1	no
ENSRNOG00000007811	ENSRNOG00000007811	D3ZLE4_RAT	4:166170375-166180934	0.665487	0.165893	-2.00416	0	1	1	no
ENSRNOG00000002042	ENSRNOG00000002042	Gfi1	14:2597302-2606681	1.6492	0.41147	-2.00291	0	1	1	no
ENSRNOG00000012103	ENSRNOG00000012103	LOC100361806	1:9626573-9627257	0.182427	0.0457014	-1.99701	0	1	1	no
ENSRNOG00000018954	ENSRNOG00000018954	Tsnaxip1	19:35662071-35686455	0.0787914	0.019777	-1.99422	0	1	1	no
ENSRNOG00000010603	ENSRNOG00000010603	Gzma	2:44488294-44500128	0.343703	0.0864824	-1.99069	0	1	1	no
ENSRNOG00000043422	ENSRNOG00000043422	LOC100359777	10:31625493-31629028	7.76437	1.96311	-1.98373	-1.71664	0.03295	0.999912	no
ENSRNOG00000005565	ENSRNOG00000005565	Traf3ip3	13:109007745-109034265	2.99984	0.758906	-1.98289	-0.872512	0.155	0.999912	no
ENSRNOG00000039666	ENSRNOG00000039666	Srpx	X:24833278-24904349	2.73144	0.695375	-1.9738	-0.959141	0.15265	0.999912	no
ENSRNOG00000042577	ENSRNOG00000042577	ENSRNOG00000042577	1:74130179-74130424	1.23292	0.314248	-1.9721	0	1	1	no
ENSRNOG00000040288	ENSRNOG00000040288	ENSRNOG00000040288	1:2394946-2436572	0.459992	0.11746	-1.96944	0	1	1	no
ENSRNOG00000017438	ENSRNOG00000017438	Gfra1	1:264614328-264876176	2.4392	0.62303	-1.96903	0	1	1	no
ENSRNOG00000015037	ENSRNOG00000015037	Vsig1	X:128750375-128782151	0.0665157	0.0170113	-1.9672	0	1	1	no
ENSRNOG00000017699	ENSRNOG00000017699	Mill1	1:78075649-78102698	0.343779	0.08794	-1.96689	0	1	1	no
ENSRNOG00000004753	ENSRNOG00000004753	Napb	3:137447071-137490500	2.22248	0.569926	-1.96333	0	1	1	no
ENSRNOG00000031591	ENSRNOG00000031591	ENSRNOG00000031591	18:57619205-57619639	1.16715	0.299471	-1.9625	0	1	1	no
ENSRNOG00000039233	ENSRNOG00000039233	D3ZIW9_RAT	X:33989906-34126175	3.41587	0.880769	-1.95542	-0.520956	0.1585	0.999912	no
ENSRNOG00000031443	ENSRNOG00000031443	Havcr2	10:31585702-31610825	2.55311	0.660184	-1.95131	0	1	1	no
ENSRNOG00000020503	ENSRNOG00000020503	Cbln3	15:34026961-34029272	0.885644	0.229431	-1.94866	0	1	1	no
ENSRNOG00000003613	ENSRNOG00000003613	TRI18_RAT	X:44751949-44879999	1.14564	0.297405	-1.94565	0	1	1	no
ENSRNOG00000024726	ENSRNOG00000024726	Kdm4d	8:11222556-11248117	0.079298	0.0206389	-1.94192	0	1	1	no
ENSRNOG00000042318	ENSRNOG00000042318	LOC687320	7:12995470-13000942	0.198371	0.0517517	-1.93852	0	1	1	no
ENSRNOG00000005111	ENSRNOG00000005111	Nut	3:98091934-98102736	0.258858	0.0676095	-1.93686	0	1	1	no
ENSRNOG00000025925	ENSRNOG00000025925	Txk	14:37867564-37923075	4.83241	1.26516	-1.93342	-1.60292	0.0005	0.0570155	no
ENSRNOG00000000137	ENSRNOG00000000137	Ly86	17:33667679-33768108	1.74944	0.458468	-1.932	0	1	1	no
ENSRNOG00000039886	ENSRNOG00000039886	F1LZ07_RAT	14:6170579-6173374	1.92623	0.505554	-1.92984	0	1	1	no
ENSRNOG00000019057	ENSRNOG00000019057	Prkcq	17:78486785-78631062	1.18465	0.311321	-1.92799	0	1	1	no
ENSRNOG00000006357	ENSRNOG00000006357	F1LT99_RAT	5:123708577-123897989	0.30146	0.0792759	-1.92701	0	1	1	no
ENSRNOG00000036813	ENSRNOG00000036813	D4ACZ5_RAT	3:147298238-147320575	0.103457	0.0273394	-1.91997	0	1	1	no
ENSRNOG00000043788	ENSRNOG00000043788	ENSRNOG00000043788	14:47467505-47467622	94.8717	25.0736	-1.91981	0	1	1	no
ENSRNOG00000027206	ENSRNOG00000027206	ENSRNOG00000027206	3:165754478-165754949	0.973736	0.258035	-1.91597	0	1	1	no
ENSRNOG00000004939	ENSRNOG00000004939	Ttll6	10:84857019-84886808	0.310082	0.0823198	-1.91334	0	1	1	no
ENSRNOG00000005629	ENSRNOG00000005629	RGD1560652	4:173839630-173840308	0.616667	0.163974	-1.91103	0	1	1	no
ENSRNOG00000007129	ENSRNOG00000007129	Cd8b	4:104536435-104552713	0.422448	0.11282	-1.90475	0	1	1	no
ENSRNOG00000042607	ENSRNOG00000042607	LOC690130	12:34598527-34599025	15.9207	4.25742	-1.90285	-2.59441	0.0683	0.999912	no
ENSRNOG00000029705	ENSRNOG00000029705	F1M013_RAT	3:100592488-100593301	0.868243	0.232236	-1.90251	0	1	1	no
ENSRNOG00000001165	ENSRNOG00000001165	Tmprss3	20:9545076-9565331	0.16891	0.045217	-1.90132	0	1	1	no
ENSRNOG00000007027	ENSRNOG00000007027	Hgf	4:14864356-14932513	0.847349	0.227145	-1.89934	0	1	1	no
ENSRNOG00000008588	ENSRNOG00000008588	Batf	6:109793075-109817614	3.42651	0.919078	-1.89848	-1.24141	0.0236	0.803199	no
ENSRNOG00000008806	ENSRNOG00000008806	CLIP4_RAT	6:23742620-23832473	0.784293	0.211024	-1.89399	0	1	1	no
ENSRNOG00000012807	ENSRNOG00000012807	C1qa	5:155662333-155665180	16.1526	4.36636	-1.88726	-1.83406	0.00045	0.0523942	no
ENSRNOG00000043336	ENSRNOG00000043336	F1M4L5_RAT	9:105278468-105280969	0.170626	0.0461971	-1.88496	0	1	1	no
ENSRNOG00000025019	ENSRNOG00000025019	Dio1	5:128385246-128404066	0.0434066	0.0117646	-1.88346	0	1	1	no
ENSRNOG00000022242	ENSRNOG00000022242	Cxcl9	14:17284135-17289652	2.43592	0.662434	-1.87862	0	1	1	no
ENSRNOG00000023881	ENSRNOG00000023881	Skap1	10:85193803-85507160	1.15398	0.314104	-1.87731	0	1	1	no
ENSRNOG00000011913	ENSRNOG00000011913	Cp	2:105086277-105177925	3.68914	1.00444	-1.87689	-1.26179	0.0137	0.576094	no
ENSRNOG00000024237	ENSRNOG00000024237	Scel	15:87547769-87678387	1.69709	0.462131	-1.87669	0	1	1	no
ENSRNOG00000004399	ENSRNOG00000004399	Dlx4	10:83822814-83828210	0.077032	0.0210226	-1.87351	0	1	1	no
ENSRNOG00000042035	ENSRNOG00000042035	F1LY00_RAT	20:4077924-4250446	0.843071	0.230149	-1.87309	0	1	1	no
ENSRNOG00000004583	ENSRNOG00000004583	Mb	7:115087558-115094789	0.109407	0.030085	-1.8626	0	1	1	no
ENSRNOG00000000045	ENSRNOG00000000045	Cd244	13:87513412-87531211	0.950913	0.261687	-1.86147	0	1	1	no
ENSRNOG00000020953	ENSRNOG00000020953	Ms4a7	1:213828501-213843566	0.563128	0.155103	-1.86024	0	1	1	no
ENSRNOG00000042724	ENSRNOG00000042724	Slc7a14	2:116566066-116579681	0.950747	0.262547	-1.85649	0	1	1	no
ENSRNOG00000023313	ENSRNOG00000023313	Arhgef19	5:160091793-160109955	1.65973	0.460504	-1.84966	0	1	1	no
ENSRNOG00000003209	ENSRNOG00000003209	Pcp4l1	13:87059476-87083085	0.0916245	0.0254595	-1.84753	0	1	1	no
ENSRNOG00000003925	ENSRNOG00000003925	D3Z872_RAT	13:108480398-108637565	0.665087	0.184835	-1.8473	0	1	1	no
ENSRNOG00000009007	ENSRNOG00000009007	LOC100363621	15:58555746-58762734	0.336139	0.0934266	-1.84715	0	1	1	no
ENSRNOG00000016567	ENSRNOG00000016567	Otos	9:91865263-91866782	1.10192	0.306953	-1.84392	0	1	1	no
ENSRNOG00000015406	ENSRNOG00000015406	Pgm5	1:228107461-228300945	2.00028	0.560226	-1.83612	0	1	1	no
ENSRNOG00000042325	ENSRNOG00000042325	D3ZB69_RAT	2:185177710-185345900	1.76948	0.495662	-1.83589	0	1	1	no
ENSRNOG00000038392	ENSRNOG00000038392	D3ZB90_RAT	7:54644247-54713197	0.232319	0.0654683	-1.82724	0	1	1	no
ENSRNOG00000004441	ENSRNOG00000004441	Faim3	13:43815826-43830061	2.16982	0.612128	-1.82567	0	1	1	no
ENSRNOG00000025648	ENSRNOG00000025648	Dhrs7	6:95005674-95029519	0.184863	0.0522033	-1.82424	0	1	1	no
ENSRNOG00000009704	ENSRNOG00000009704	Bank1	2:233471686-233486162	0.938765	0.267588	-1.81075	0	1	1	no
ENSRNOG00000004018	ENSRNOG00000004018	Tdrd5	13:71241506-71288876	0.160669	0.0458389	-1.80945	0	1	1	no
ENSRNOG00000034577	ENSRNOG00000034577	Telomerase-vert	2:117234413-117234833	0.421625	0.120641	-1.80524	0	1	1	no
ENSRNOG00000019342	ENSRNOG00000019342	Sult1a1	1:185829204-185832728	3.64957	1.04428	-1.80521	-1.18861	0.0199	0.728854	no
ENSRNOG00000021907	ENSRNOG00000021907	Parvg	7:122322459-122341398	2.63187	0.756479	-1.79871	0	1	1	no
ENSRNOG00000029740	ENSRNOG00000029740	Tmem20	1:242713534-242720680	1.86561	0.536431	-1.79818	0	1	1	no
ENSRNOG00000022047	ENSRNOG00000022047	ENSRNOG00000022047	6:94281085-94281431	0.457907	0.132462	-1.78948	0	1	1	no
ENSRNOG00000005947	ENSRNOG00000005947	Pde6h	4:174009859-174014405	1.94208	0.561838	-1.78937	0	1	1	no
ENSRNOG00000039058	ENSRNOG00000039058	Prl2c1	17:43420886-43426938	17.0365	4.93138	-1.78857	-1.90805	0.0015	0.131679	no
ENSRNOG00000007258	ENSRNOG00000007258	Rpesp	5:2516258-2546577	0.316839	0.0918216	-1.78684	0	1	1	no
ENSRNOG00000024277	ENSRNOG00000024277	F1M1I1_RAT	12:14187394-14229266	0.92059	0.267768	-1.78157	0	1	1	no
ENSRNOG00000010045	ENSRNOG00000010045	Clecsf6	4:159692468-159709948	0.149129	0.0433951	-1.78095	0	1	1	no
ENSRNOG00000031732	ENSRNOG00000031732	D4A437_RAT	5:170813186-170827158	0.0584703	0.0170646	-1.7767	0	1	1	no
ENSRNOG00000015478	ENSRNOG00000015478	aicda	4:159006327-159017501	0.138571	0.0404584	-1.77612	0	1	1	no
ENSRNOG00000025354	ENSRNOG00000025354	Rinl	1:83896410-83907473	2.01711	0.590052	-1.77338	0	1	1	no
ENSRNOG00000016918	ENSRNOG00000016918	RGD1311190	10:14372311-14372875	2.04415	0.598029	-1.77322	0	1	1	no
ENSRNOG00000005302	ENSRNOG00000005302	Slc2a9	14:77624410-77738949	0.934652	0.273652	-1.77209	0	1	1	no
ENSRNOG00000002364	ENSRNOG00000002364	Rnf112	10:47599959-47605511	0.0292064	0.00864275	-1.75672	0	1	1	no
ENSRNOG00000011718	ENSRNOG00000011718	C1rl	4:160693496-160708614	0.884771	0.261912	-1.75622	0	1	1	no
ENSRNOG00000036939	ENSRNOG00000036939	D4A4X8_RAT	10:84748989-84761303	0.569806	0.168993	-1.75351	0	1	1	no
ENSRNOG00000010742	ENSRNOG00000010742	ENSRNOG00000010742	1:8456588-8688694	0.222946	0.0661407	-1.75308	0	1	1	no
ENSRNOG00000018798	ENSRNOG00000018798	PGCB_RAT	2:180067866-180080947	0.575648	0.171215	-1.74938	0	1	1	no
ENSRNOG00000030102	ENSRNOG00000030102	Mboat4	16:61792309-61800604	0.391048	0.116376	-1.74855	0	1	1	no
ENSRNOG00000004502	ENSRNOG00000004502	Hal	7:30520883-30551143	0.187495	0.0558116	-1.74822	0	1	1	no
ENSRNOG00000005109	ENSRNOG00000005109	Rprm	3:35591028-35591358	1.14295	0.340582	-1.7467	0	1	1	no
ENSRNOG00000037351	ENSRNOG00000037351	ENSRNOG00000037351	1:93542061-93542463	0.722869	0.215653	-1.74502	0	1	1	no
ENSRNOG00000039916	ENSRNOG00000039916	F1LWG1_RAT	1:20573132-20706398	0.806559	0.241041	-1.7425	0	1	1	no
ENSRNOG00000016571	ENSRNOG00000016571	Ngf	2:197626125-197632793	0.113033	0.033836	-1.74011	0	1	1	no
ENSRNOG00000006596	ENSRNOG00000006596	F1M0E9_RAT	7:20173337-20412135	0.101293	0.0303222	-1.74009	0	1	1	no
ENSRNOG00000006096	ENSRNOG00000006096	Slc26a7	5:28899555-29035178	0.257584	0.0771495	-1.73932	0	1	1	no
ENSRNOG00000037097	ENSRNOG00000037097	Expi	10:71930939-71933083	4.95427	1.49268	-1.73076	-1.15238	0.1074	0.999912	no
ENSRNOG00000017365	ENSRNOG00000017365	Klhl35	1:156801076-156806657	0.425356	0.128319	-1.72894	0	1	1	no
ENSRNOG00000036912	ENSRNOG00000036912	F1M9N0_RAT	4:186842410-186843332	0.247431	0.0747211	-1.72744	0	1	1	no
ENSRNOG00000037882	ENSRNOG00000037882	LOC100363531	X:94138055-94153668	0.658786	0.199358	-1.72445	0	1	1	no
ENSRNOG00000027522	ENSRNOG00000027522	LOC691448	2:204671681-204716990	0.065355	0.019828	-1.72076	0	1	1	no
ENSRNOG00000022884	ENSRNOG00000022884	Cd84	13:87846580-87859507	1.12609	0.342749	-1.7161	0	1	1	no
ENSRNOG00000030234	ENSRNOG00000030234	D3ZBQ3_RAT	7:17436434-17437226	0.771773	0.236008	-1.70934	0	1	1	no
ENSRNOG00000011130	ENSRNOG00000011130	Calca	1:172686169-172691061	1.73002	0.529732	-1.70746	0	1	1	no
ENSRNOG00000002456	ENSRNOG00000002456	LOC690286	10:78749957-78754973	1.85707	0.571165	-1.70105	0	1	1	no
ENSRNOG00000000640	ENSRNOG00000000640	Egr2	20:21883891-21888177	0.796795	0.246012	-1.69548	0	1	1	no
ENSRNOG00000021657	ENSRNOG00000021657	Pld6	10:46100021-46102563	0.623199	0.192593	-1.69414	0	1	1	no
ENSRNOG00000029465	ENSRNOG00000029465	D3ZXL0_RAT	7:67120507-67135595	2.35746	0.72901	-1.69322	0	1	1	no
ENSRNOG00000039246	ENSRNOG00000039246	D3ZIU5_RAT	18:38099080-38231382	6.22236	1.9245	-1.69297	0	1	1	no
ENSRNOG00000022588	ENSRNOG00000022588	D3ZPY8_RAT	17:77142979-77155608	0.673067	0.208182	-1.69291	0	1	1	no
ENSRNOG00000012115	ENSRNOG00000012115	D4A8M8_RAT	9:105685991-105723832	0.267578	0.083027	-1.68831	0	1	1	no
ENSRNOG00000013894	ENSRNOG00000013894	Gpr87	2:148369269-148683727	1.399	0.434966	-1.68543	0	1	1	no
ENSRNOG00000004778	ENSRNOG00000004778	Cnga1	14:38000784-38339352	0.288958	0.0899409	-1.68381	0	1	1	no
ENSRNOG00000007666	ENSRNOG00000007666	Cacnb4	3:33934477-34072061	0.0698688	0.0217686	-1.6824	0	1	1	no
ENSRNOG00000007664	ENSRNOG00000007664	Tnfrsf13c	7:120596502-120597836	0.485761	0.151739	-1.67865	0	1	1	no
ENSRNOG00000002174	ENSRNOG00000002174	Cwh43	14:37160545-37206533	0.651721	0.204086	-1.67508	0	1	1	no
ENSRNOG00000013209	ENSRNOG00000013209	Barhl1	3:7917841-7925164	0.064011	0.0200513	-1.67463	0	1	1	no
ENSRNOG00000017888	ENSRNOG00000017888	Ctsr	17:9235485-9244244	5.60367	1.75676	-1.67346	-1.44799	0.00345	0.232686	no
ENSRNOG00000005807	ENSRNOG00000005807	Ptpn7	13:48094118-48105707	3.07941	0.965992	-1.67257	-1.31129	0.0056	0.331239	no
ENSRNOG00000009286	ENSRNOG00000009286	Noxa1	3:3244483-3254647	0.139532	0.0438657	-1.66943	0	1	1	no
ENSRNOG00000023428	ENSRNOG00000023428	Pik3r5	10:55227871-55247889	1.76527	0.555596	-1.66778	0	1	1	no
ENSRNOG00000037552	ENSRNOG00000037552	RGD1304953	2:180371101-180380656	0.534156	0.168497	-1.66454	0	1	1	no
ENSRNOG00000010259	ENSRNOG00000010259	Esrrb	6:110589115-110635158	0.0907177	0.0286208	-1.66432	0	1	1	no
ENSRNOG00000019779	ENSRNOG00000019779	DISC1_RAT	19:55265116-55449375	0.362648	0.11457	-1.66234	0	1	1	no
ENSRNOG00000028889	ENSRNOG00000028889	Ostbeta	8:69661817-69669889	0.148914	0.0471011	-1.66065	0	1	1	no
ENSRNOG00000006889	ENSRNOG00000006889	Ambp	5:80119726-80129955	0.629519	0.199318	-1.65918	0	1	1	no
ENSRNOG00000001628	ENSRNOG00000001628	Pcp4	11:36828272-36889380	0.673239	0.213551	-1.65654	0	1	1	no
ENSRNOG00000030246	ENSRNOG00000030246	Btla	11:57100988-57123271	0.338384	0.107359	-1.65621	0	1	1	no
ENSRNOG00000014532	ENSRNOG00000014532	Lbp	3:149016587-149044084	289.475	92.2187	-1.65031	-1.07827	0.0444	0.999912	no
ENSRNOG00000019675	ENSRNOG00000019675	Pycard	1:187276088-187277122	7.72204	2.46136	-1.64953	-1.33882	0.03485	0.999912	no
ENSRNOG00000018287	ENSRNOG00000018287	RGD1307603	1:206645198-206648212	0.139915	0.0446651	-1.64733	0	1	1	no
ENSRNOG00000017873	ENSRNOG00000017873	Sct	1:201472164-201472978	3.2567	1.04002	-1.6468	0	1	1	no
ENSRNOG00000023870	ENSRNOG00000023870	Sh2d7	8:58055340-58092402	0.322147	0.102926	-1.64611	0	1	1	no
ENSRNOG00000001839	ENSRNOG00000001839	Vpreb2	11:84997533-84998244	0.206143	0.065934	-1.64455	0	1	1	no
ENSRNOG00000042688	ENSRNOG00000042688	F1LTL6_RAT	18:29370444-29371012	0.433426	0.138915	-1.64158	0	1	1	no
ENSRNOG00000000117	ENSRNOG00000000117	D3ZB88_RAT	18:59251132-59302720	0.171895	0.0551602	-1.63983	0	1	1	no
ENSRNOG00000019004	ENSRNOG00000019004	Mt4	19:11300056-11302153	2.65581	0.855254	-1.63473	0	1	1	no
ENSRNOG00000001926	ENSRNOG00000001926	Cldn1	11:76473653-76488805	2.49254	0.802717	-1.63465	0	1	1	no
ENSRNOG00000009258	ENSRNOG00000009258	F1MA87_RAT	4:27357450-27454089	3.29635	1.06169	-1.6345	-1.11131	0.0495	0.999912	no
ENSRNOG00000033532	ENSRNOG00000033532	Fam12b	15:27107077-27108270	0.676534	0.218596	-1.62989	0	1	1	no
ENSRNOG00000001840	ENSRNOG00000001840	Rep15	4:184636279-184637353	0.29952	0.0968052	-1.6295	0	1	1	no
ENSRNOG00000016141	ENSRNOG00000016141	D4ACL0_RAT	7:141717909-141720096	0.340149	0.110099	-1.62737	0	1	1	no
ENSRNOG00000011253	ENSRNOG00000011253	RGD1304810	16:59430146-59479272	1.47743	0.478638	-1.62609	0	1	1	no
ENSRNOG00000027002	ENSRNOG00000027002	D4A8R8_RAT	2:33758747-34242049	1.26284	0.41108	-1.61918	0	1	1	no
ENSRNOG00000025645	ENSRNOG00000025645	Abca13	14:89714128-90226523	0.0177951	0.00579743	-1.618	0	1	1	no
ENSRNOG00000042254	ENSRNOG00000042254	LOC100363556	1:95608750-95611116	5.21926	1.70773	-1.61177	-1.26785	0.0686	0.999912	no
ENSRNOG00000032946	ENSRNOG00000032946	LOC681677	1:250095699-250111651	0.0623845	0.0204712	-1.60759	0	1	1	no
ENSRNOG00000029207	ENSRNOG00000029207	Abcb4	4:21946271-22004328	0.454853	0.149295	-1.60724	0	1	1	no
ENSRNOG00000028016	ENSRNOG00000028016	Ncf2	13:67806515-67834105	5.43832	1.78583	-1.60657	-1.18712	0.00535	0.318152	no
ENSRNOG00000014035	ENSRNOG00000014035	Arhgef4	9:33532101-33538694	0.185377	0.0610597	-1.60217	0	1	1	no
ENSRNOG00000037131	ENSRNOG00000037131	D4A295_RAT	4:161041234-161052959	0.265735	0.0876812	-1.59965	0	1	1	no
ENSRNOG00000028661	ENSRNOG00000028661	LOC100360757	3:163952970-163973834	0.0516978	0.0170941	-1.5966	0	1	1	no
ENSRNOG00000014186	ENSRNOG00000014186	RGD1310257	1:73448832-73860009	7.5595	2.50204	-1.59519	-0.664486	0.1521	0.999912	no
ENSRNOG00000004554	ENSRNOG00000004554	Dcn	7:35004233-35045174	518.71	171.917	-1.59321	-1.05205	0.05395	0.999912	no
ENSRNOG00000022780	ENSRNOG00000022780	F1M2G5_RAT	6:78276290-78307614	0.358613	0.119203	-1.58901	0	1	1	no
ENSRNOG00000031717	ENSRNOG00000031717	D3ZPU6_RAT	2:35213711-35434336	0.228196	0.0759277	-1.58757	0	1	1	no
ENSRNOG00000018311	ENSRNOG00000018311	Cd19	1:185501246-185507665	1.8079	0.603068	-1.58392	0	1	1	no
ENSRNOG00000032728	ENSRNOG00000032728	LOC684499	11:65892821-66260859	5.30568	1.77373	-1.58075	-0.589874	0.40805	0.999912	no
ENSRNOG00000036718	ENSRNOG00000036718	LOC689926	10:106000184-106039287	1.18183	0.395136	-1.5806	0	1	1	no
ENSRNOG00000011401	ENSRNOG00000011401	F1M3I6_RAT	3:114287017-114309986	0.157813	0.0528864	-1.57724	0	1	1	no
ENSRNOG00000010208	ENSRNOG00000010208	Timp1	X:12512209-12556160	84.402	28.3556	-1.57364	-1.62471	0.00045	0.0523942	no
ENSRNOG00000019767	ENSRNOG00000019767	Amigo1	2:203751769-203757190	0.262103	0.0880803	-1.57324	0	1	1	no
ENSRNOG00000028915	ENSRNOG00000028915	Ly49si1	4:167449813-167460820	0.387664	0.130456	-1.57125	0	1	1	no
ENSRNOG00000029756	ENSRNOG00000029756	P2ry13	2:148369269-148683727	0.858276	0.289245	-1.56915	0	1	1	no
ENSRNOG00000039079	ENSRNOG00000039079	Q32Q55_RAT	19:34910980-34925535	0.0814148	0.0275037	-1.56567	0	1	1	no
ENSRNOG00000032315	ENSRNOG00000032315	ENSRNOG00000032315	7:9012352-9013290	1.60035	0.540664	-1.56558	0	1	1	no
ENSRNOG00000017987	ENSRNOG00000017987	UCMA_RAT	17:84382362-84391994	0.157321	0.0531531	-1.56548	0	1	1	no
ENSRNOG00000033260	ENSRNOG00000033260	Klra5	4:168747109-168764199	0.157154	0.0531371	-1.56439	0	1	1	no
ENSRNOG00000015468	ENSRNOG00000015468	RGD1563047	3:144601200-144635180	0.0588711	0.0199466	-1.56142	0	1	1	no
ENSRNOG00000011239	ENSRNOG00000011239	RGD1307595	2:137166344-137169651	3.25805	1.1042	-1.56101	0	1	1	no
ENSRNOG00000016695	ENSRNOG00000016695	E9PSM5_RAT	19:15246035-15274770	115.119	39.0384	-1.56016	-1.4643	0.0071	0.384966	no
ENSRNOG00000023476	ENSRNOG00000023476	Slc16a5	10:105543855-105556494	0.0767081	0.0260376	-1.55878	0	1	1	no
ENSRNOG00000013137	ENSRNOG00000013137	Clec4f	4:117839862-117849615	0.12794	0.0435045	-1.55623	0	1	1	no
ENSRNOG00000018286	ENSRNOG00000018286	Chrna1	3:56087832-56102821	0.460495	0.156894	-1.5534	0	1	1	no
ENSRNOG00000039197	ENSRNOG00000039197	F1LQE4_RAT	5:63863567-63930633	152.826	52.0713	-1.55333	-0.879878	0.05895	0.999912	no
ENSRNOG00000014125	ENSRNOG00000014125	D3ZM19_RAT	10:65532028-65765768	2.65167	0.905271	-1.55048	-0.528537	0.27945	0.999912	no
ENSRNOG00000021800	ENSRNOG00000021800	D3Z8I0_RAT	1:76412314-76436366	0.0320272	0.0109357	-1.55025	0	1	1	no
ENSRNOG00000012972	ENSRNOG00000012972	Alox5	4:152610282-152657801	0.121269	0.0414537	-1.54864	0	1	1	no
ENSRNOG00000031739	ENSRNOG00000031739	Fam71e1	1:94974279-94978735	0.726469	0.248388	-1.5483	0	1	1	no
ENSRNOG00000010695	ENSRNOG00000010695	Pdgfc	2:172635731-172811004	4.49873	1.53933	-1.54721	-1.05801	0.01375	0.576094	no
ENSRNOG00000032991	ENSRNOG00000032991	Rufy4	9:73235638-73518992	0.98203	0.337079	-1.54268	0	1	1	no
ENSRNOG00000031577	ENSRNOG00000031577	Rnase1	15:27123439-27124995	3.66788	1.26042	-1.54104	-1.05275	0.05555	0.999912	no
ENSRNOG00000031052	ENSRNOG00000031052	D3ZN03_RAT	14:45439164-45439512	1.96174	0.674141	-1.54101	0	1	1	no
ENSRNOG00000016294	ENSRNOG00000016294	Cd4	4:160749427-161014038	1.811	0.622391	-1.54089	0	1	1	no
ENSRNOG00000008914	ENSRNOG00000008914	ENSRNOG00000008914	5:119934188-119934541	0.382798	0.13201	-1.53593	0	1	1	no
ENSRNOG00000009680	ENSRNOG00000009680	Clcnka	5:160237392-160464928	0.174285	0.0602044	-1.53351	0	1	1	no
ENSRNOG00000012964	ENSRNOG00000012964	Ccr6	1:47115525-47139825	0.0690281	0.0239008	-1.53012	0	1	1	no
ENSRNOG00000029066	ENSRNOG00000029066	F1M626_RAT	6:75539869-75633116	0.662308	0.229508	-1.52896	0	1	1	no
ENSRNOG00000004125	ENSRNOG00000004125	C4bpb	13:43598157-43608875	0.080526	0.0279349	-1.52738	0	1	1	no
ENSRNOG00000004192	ENSRNOG00000004192	Arhgap30	13:87275974-87418865	2.76447	0.959057	-1.52731	-0.326699	0.5664	0.999912	no
ENSRNOG00000022406	ENSRNOG00000022406	RGD1562799	5:68009881-68020196	0.0572899	0.0198812	-1.52687	0	1	1	no
ENSRNOG00000029048	ENSRNOG00000029048	RGD1308274	1:163590801-163593777	0.535505	0.186534	-1.52146	0	1	1	no
ENSRNOG00000014313	ENSRNOG00000014313	D4AAU2_RAT	1:16508496-16537848	1.15544	0.403183	-1.51894	0	1	1	no
ENSRNOG00000002827	ENSRNOG00000002827	A2bp1	10:8213473-8561580	0.178596	0.0624496	-1.51594	0	1	1	no
ENSRNOG00000030442	ENSRNOG00000030442	ENSRNOG00000030442	17:29960696-29961307	0.152525	0.0534286	-1.51336	0	1	1	no
ENSRNOG00000030466	ENSRNOG00000030466	F1M032_RAT	5:116417844-116444068	0.336692	0.118155	-1.51075	0	1	1	no
ENSRNOG00000002126	ENSRNOG00000002126	Ncam2	11:20674799-20910883	0.0463043	0.0163143	-1.50501	0	1	1	no
ENSRNOG00000017681	ENSRNOG00000017681	Lim2	1:93805815-93811981	0.735154	0.259133	-1.50436	0	1	1	no
ENSRNOG00000013770	ENSRNOG00000013770	Folh1	1:142936378-143010358	0.0296567	0.0104541	-1.50429	0	1	1	no
ENSRNOG00000020803	ENSRNOG00000020803	Meox1	10:90921615-90942298	0.317342	0.111882	-1.50406	0	1	1	no
ENSRNOG00000039086	ENSRNOG00000039086	Ccdc153	8:47218486-47225170	0.231589	0.0818102	-1.50122	0	1	1	no
ENSRNOG00000008931	ENSRNOG00000008931	Slc25a21	6:77150890-77182902	7.59643	2.68634	-1.49968	-0.814289	0.11335	0.999912	no
ENSRNOG00000005747	ENSRNOG00000005747	Il27ra	19:25795354-25807317	0.336668	0.119141	-1.49866	0	1	1	no
ENSRNOG00000033403	ENSRNOG00000033403	Krt82	7:140296448-140307411	0.0567652	0.0201178	-1.49654	0	1	1	no
ENSRNOG00000037476	ENSRNOG00000037476	Galnt9	12:46195006-46273810	0.0436882	0.0155072	-1.49431	0	1	1	no
ENSRNOG00000003737	ENSRNOG00000003737	Best2	19:24797881-24804309	0.123325	0.0437792	-1.49414	0	1	1	no
ENSRNOG00000000825	ENSRNOG00000000825	Fam26e	20:37686625-37766025	0.626897	0.222672	-1.49331	0	1	1	no
ENSRNOG00000034136	ENSRNOG00000034136	Ly49s4	4:167975701-168044150	0.178963	0.0637272	-1.48968	0	1	1	no
ENSRNOG00000034890	ENSRNOG00000034890	U6	7:1540399-1540506	221.159	78.7887	-1.48902	0	1	1	no
ENSRNOG00000004517	ENSRNOG00000004517	Igf1	7:24531668-24605742	4.26836	1.53213	-1.47814	-0.787644	0.06845	0.999912	no
ENSRNOG00000032020	ENSRNOG00000032020	Olr1551	11:42223218-42224148	0.568478	0.204213	-1.47703	0	1	1	no
ENSRNOG00000009178	ENSRNOG00000009178	RGD1563056	5:51367502-51377546	0.317946	0.114232	-1.47682	0	1	1	no
ENSRNOG00000014028	ENSRNOG00000014028	F1LXJ6_RAT	17:55488735-55971427	0.578103	0.207821	-1.47599	0	1	1	no
ENSRNOG00000011304	ENSRNOG00000011304	Tpd52l3	1:233743650-233745940	0.0542806	0.0196469	-1.46614	0	1	1	no
ENSRNOG00000009581	ENSRNOG00000009581	Lce1m	2:186053049-186054252	0.321096	0.116284	-1.46535	0	1	1	no
ENSRNOG00000024435	ENSRNOG00000024435	Wbscr17	12:26507081-26820070	0.650358	0.235638	-1.46466	0	1	1	no
ENSRNOG00000015541	ENSRNOG00000015541	Gnb3	4:160749427-161014038	0.849804	0.307952	-1.46443	0	1	1	no
ENSRNOG00000037945	ENSRNOG00000037945	Hmg1l1	1:79469565-79470834	4.7686	1.72816	-1.46433	-1.26685	0.0082	0.418593	no
ENSRNOG00000001572	ENSRNOG00000001572	Hoxd1	3:57377838-57379978	0.13614	0.049389	-1.46283	0	1	1	no
ENSRNOG00000020749	ENSRNOG00000020749	LOC681314	10:90628107-90628686	0.607338	0.220361	-1.46263	0	1	1	no
ENSRNOG00000008717	ENSRNOG00000008717	ENSRNOG00000008717	6:127258746-127462319	0.376865	0.136866	-1.46128	0	1	1	no
ENSRNOG00000042137	ENSRNOG00000042137	RGD1562552	18:28355028-28357168	3.58651	1.30416	-1.45946	-1.08469	0.03195	0.993011	no
ENSRNOG00000030183	ENSRNOG00000030183	Plod2	8:97525278-97623152	21.6267	7.86761	-1.45882	-1.56549	0.0009	0.0858181	no
ENSRNOG00000027328	ENSRNOG00000027328	Pramel1	5:162296537-162300186	0.116198	0.0423029	-1.45775	0	1	1	no
ENSRNOG00000043132	ENSRNOG00000043132	S39AB_RAT	10:102863547-102867807	8.44688	3.07524	-1.45772	-1.4074	0.11245	0.999912	no
ENSRNOG00000031635	ENSRNOG00000031635	F1LX15_RAT	14:17047029-17075406	0.427396	0.155681	-1.45698	0	1	1	no
ENSRNOG00000012847	ENSRNOG00000012847	Scgb1c1	1:201003123-201004343	0.226279	0.0824262	-1.45693	0	1	1	no
ENSRNOG00000030981	ENSRNOG00000030981	Scnn1b	1:180710624-180812765	1.30954	0.477724	-1.45482	0	1	1	no
ENSRNOG00000015008	ENSRNOG00000015008	Gcm2	17:29603540-29612656	0.0508986	0.0185751	-1.45425	0	1	1	no
ENSRNOG00000002599	ENSRNOG00000002599	Grap	10:47812361-47831472	14.5088	5.30173	-1.45239	-1.6462	0.0007	0.0723617	no
ENSRNOG00000009730	ENSRNOG00000009730	Cyp7b1	2:103102678-103271273	0.302859	0.110766	-1.45113	0	1	1	no
ENSRNOG00000015411	ENSRNOG00000015411	Apobec1	4:159033171-159048108	0.996957	0.365001	-1.44963	0	1	1	no
ENSRNOG00000012628	ENSRNOG00000012628	Gpr18	15:107005350-107125418	0.448458	0.164769	-1.44453	0	1	1	no
ENSRNOG00000005382	ENSRNOG00000005382	RGD1311993	7:112697822-112732482	0.0218602	0.00806062	-1.43934	0	1	1	no
ENSRNOG00000013902	ENSRNOG00000013902	P2ry12	2:148369269-148683727	0.237589	0.0876103	-1.4393	0	1	1	no
ENSRNOG00000010824	ENSRNOG00000010824	Parp8	2:48669913-49047750	2.98324	1.10032	-1.43896	-0.77948	0.01185	0.535065	no
ENSRNOG00000010805	ENSRNOG00000010805	Fabp4	2:93536109-93540771	4.41493	1.62846	-1.43888	-1.0975	0.06125	0.999912	no
ENSRNOG00000033557	ENSRNOG00000033557	Stfa2l1	11:66263201-66267857	5.83196	2.15574	-1.4358	-1.23099	0.18135	0.999912	no
ENSRNOG00000015616	ENSRNOG00000015616	Rgs14	17:15293099-15307162	0.825165	0.305017	-1.43579	0	1	1	no
ENSRNOG00000003308	ENSRNOG00000003308	LOC689105	13:89534726-89536130	2.51896	0.933355	-1.43233	0	1	1	no
ENSRNOG00000005420	ENSRNOG00000005420	Abcg8	6:8064740-8083271	0.0173744	0.00643815	-1.43225	0	1	1	no
ENSRNOG00000042256	ENSRNOG00000042256	Naip5	2:31218519-31248405	0.414315	0.153526	-1.43225	0	1	1	no
ENSRNOG00000002504	ENSRNOG00000002504	Spata17	13:103233617-103317635	0.818828	0.303669	-1.43106	0	1	1	no
ENSRNOG00000043276	ENSRNOG00000043276	D3ZA35_RAT	7:30717985-30832378	1.26991	0.471717	-1.42874	0	1	1	no
ENSRNOG00000016510	ENSRNOG00000016510	Prl7d1	17:43619432-43625902	15.227	5.65851	-1.42814	-1.57291	0.00255	0.191874	no
ENSRNOG00000033348	ENSRNOG00000033348	Duox1	3:109095249-109128415	1.76919	0.657861	-1.42723	0	1	1	no
ENSRNOG00000015160	ENSRNOG00000015160	Gem	5:25809542-26008249	4.41203	1.64581	-1.42264	-0.917194	0.111	0.999912	no
ENSRNOG00000015051	ENSRNOG00000015051	Golga7b	1:248584576-248589919	1.74116	0.650317	-1.42083	0	1	1	no
ENSRNOG00000032717	ENSRNOG00000032717	Mcpt10	15:34484089-34487054	25.472	9.52432	-1.41922	-1.48786	0.00455	0.285952	no
ENSRNOG00000015366	ENSRNOG00000015366	Neurl3	9:35190430-35198526	2.72687	1.02054	-1.41792	-0.917916	0.02255	0.791072	no
ENSRNOG00000007377	ENSRNOG00000007377	Slit3	10:20380253-20576689	9.90768	3.70813	-1.41786	-1.53325	0.0007	0.0723617	no
ENSRNOG00000016999	ENSRNOG00000016999	Grp	18:62162525-62176328	0.329599	0.123795	-1.41276	0	1	1	no
ENSRNOG00000030588	ENSRNOG00000030588	LOC100361259	14:62375816-62376449	0.466475	0.175314	-1.41186	0	1	1	no
ENSRNOG00000032107	ENSRNOG00000032107	ENSRNOG00000032107	1:186551895-186552335	1.02222	0.384573	-1.41038	0	1	1	no
ENSRNOG00000023068	ENSRNOG00000023068	Cd5l	2:179383718-179394731	0.0431732	0.0162738	-1.40758	0	1	1	no
ENSRNOG00000027606	ENSRNOG00000027606	Neurl1B	10:17020611-17048248	0.848712	0.320432	-1.40526	0	1	1	no
ENSRNOG00000022791	ENSRNOG00000022791	RGD1560556	6:78027506-78089886	0.0459278	0.0173473	-1.40466	0	1	1	no
ENSRNOG00000016400	ENSRNOG00000016400	D3ZEN2_RAT	X:150678067-150679074	0.157279	0.0594912	-1.40258	0	1	1	no
ENSRNOG00000025349	ENSRNOG00000025349	RGD1563973	5:144189833-144196139	0.100874	0.0381645	-1.40226	0	1	1	no
ENSRNOG00000013221	ENSRNOG00000013221	F1LU92_RAT	8:120428656-120579318	0.34653	0.131125	-1.40204	0	1	1	no
ENSRNOG00000042771	ENSRNOG00000042771	Apol3	7:115625471-115634306	4.96167	1.87938	-1.40057	-1.23268	0.0108	0.504456	no
ENSRNOG00000039325	ENSRNOG00000039325	Grxcr2	18:35179597-35194096	0.0788533	0.029888	-1.39961	0	1	1	no
ENSRNOG00000022358	ENSRNOG00000022358	D4AEC9_RAT	16:58983564-58984637	1.7647	0.669045	-1.39925	0	1	1	no
ENSRNOG00000030033	ENSRNOG00000030033	Q6MG91_RAT	20:4339503-4349002	0.0581617	0.0220567	-1.39885	0	1	1	no
ENSRNOG00000019521	ENSRNOG00000019521	F1LZ18_RAT	1:163696149-163696605	1.6019	0.609969	-1.39298	0	1	1	no
ENSRNOG00000007437	ENSRNOG00000007437	Irf5	4:56407559-56418694	3.54781	1.35364	-1.39009	-1.06991	0.0109	0.504456	no
ENSRNOG00000032392	ENSRNOG00000032392	RGD1563034	1:80228622-80229227	0.772776	0.294937	-1.38964	0	1	1	no
ENSRNOG00000024569	ENSRNOG00000024569	Gimap9	4:76734381-76977649	1.23609	0.472002	-1.38891	0	1	1	no
ENSRNOG00000014333	ENSRNOG00000014333	Vcam1	2:212277647-212297394	1.29229	0.495533	-1.38287	0	1	1	no
ENSRNOG00000043199	ENSRNOG00000043199	Bves	20:49671166-49671683	0.647233	0.248213	-1.3827	0	1	1	no
ENSRNOG00000028064	ENSRNOG00000028064	F1MAD5_RAT	5:160790716-160920039	0.239102	0.0917555	-1.38176	0	1	1	no
ENSRNOG00000004488	ENSRNOG00000004488	Bdkrb1	6:129760128-129762545	0.188712	0.0724672	-1.38079	0	1	1	no
ENSRNOG00000017933	ENSRNOG00000017933	Ccdc3	17:84215520-84219015	0.935477	0.359302	-1.3805	0	1	1	no
ENSRNOG00000016385	ENSRNOG00000016385	Gabrd	5:172203063-172214964	0.109137	0.0419931	-1.37792	0	1	1	no
ENSRNOG00000025060	ENSRNOG00000025060	Nanos1	1:267364668-267365460	0.297197	0.114379	-1.3776	0	1	1	no
ENSRNOG00000000097	ENSRNOG00000000097	Cd160	2:191611720-191619320	1.38161	0.533542	-1.37267	0	1	1	no
ENSRNOG00000011211	ENSRNOG00000011211	Pex5l	2:119130797-119339735	0.442407	0.17087	-1.37248	0	1	1	no
ENSRNOG00000003263	ENSRNOG00000003263	Lefty2	13:96621421-96626509	0.242926	0.0939707	-1.37023	0	1	1	no
ENSRNOG00000031716	ENSRNOG00000031716	D3ZS41_RAT	17:21075897-21107372	0.507489	0.196383	-1.3697	0	1	1	no
ENSRNOG00000031579	ENSRNOG00000031579	LOC100363469	10:79887241-79887643	10.7958	4.17853	-1.3694	-1.46667	0.0456	0.999912	no
ENSRNOG00000002282	ENSRNOG00000002282	Ppef2	14:17359297-17392821	0.388769	0.151239	-1.36208	0	1	1	no
ENSRNOG00000002382	ENSRNOG00000002382	Mfap4	10:47646156-47649094	4.38097	1.70617	-1.36049	-0.85618	0.2566	0.999912	no
ENSRNOG00000021302	ENSRNOG00000021302	LOC100359879	1:80878650-80882691	0.395091	0.153922	-1.35998	0	1	1	no
ENSRNOG00000013282	ENSRNOG00000013282	D4A0N3_RAT	2:3871236-4149181	0.20968	0.0817333	-1.35919	0	1	1	no
ENSRNOG00000008716	ENSRNOG00000008716	Nefh	14:85594788-85604774	0.321378	0.125284	-1.35907	0	1	1	no
ENSRNOG00000016792	ENSRNOG00000016792	Prl3d4	17:43908843-43915658	13.4398	5.25212	-1.35554	-1.32738	0.01225	0.53983	no
ENSRNOG00000015994	ENSRNOG00000015994	Cd3d	8:47932150-47936744	1.27661	0.500019	-1.35227	0	1	1	no
ENSRNOG00000022256	ENSRNOG00000022256	Cxcl10	14:17198269-17280642	10.4149	4.08125	-1.35157	-0.920341	0.02865	0.940349	no
ENSRNOG00000031287	ENSRNOG00000031287	Cacna2d3	16:4173411-5059574	0.255804	0.100334	-1.35022	0	1	1	no
ENSRNOG00000039744	ENSRNOG00000039744	RT1-CE4	20:3499166-3842473	6.45861	2.53417	-1.34971	-0.0739636	0.64875	0.999912	no
ENSRNOG00000028187	ENSRNOG00000028187	Sp9	3:55776339-55778844	0.0587836	0.0230879	-1.34828	0	1	1	no
ENSRNOG00000042061	ENSRNOG00000042061	ENSRNOG00000042061	8:114706478-114761333	1.30646	0.513265	-1.34789	0	1	1	no
ENSRNOG00000029485	ENSRNOG00000029485	Psg29	1:77641385-77664599	3.67784	1.4449	-1.34789	-1.14411	0.0128	0.550898	no
ENSRNOG00000023116	ENSRNOG00000023116	Tmem195	6:56042872-56380041	0.487011	0.191376	-1.34754	0	1	1	no
ENSRNOG00000009488	ENSRNOG00000009488	Cyp7a1	5:19707250-19716868	0.0178224	0.0070226	-1.34362	0	1	1	no
ENSRNOG00000023599	ENSRNOG00000023599	D3ZIX5_RAT	2:227281620-227324914	8.0416	3.1689	-1.3435	-1.29429	0.0047	0.29371	no
ENSRNOG00000008151	ENSRNOG00000008151	Plscr4	8:97428402-97466096	0.9009	0.355119	-1.34306	0	1	1	no
ENSRNOG00000016769	ENSRNOG00000016769	Rab38	1:144783908-144864574	0.936462	0.369755	-1.34065	0	1	1	no
ENSRNOG00000037838	ENSRNOG00000037838	RGD1560455	X:95406769-95431252	0.77432	0.305946	-1.33966	0	1	1	no
ENSRNOG00000024953	ENSRNOG00000024953	F1LYJ5_RAT	5:25506508-25532080	0.0801517	0.0316972	-1.33838	0	1	1	no
ENSRNOG00000042863	ENSRNOG00000042863	CP2J3_RAT	5:116744585-116766827	0.604135	0.238938	-1.33823	0	1	1	no
ENSRNOG00000028250	ENSRNOG00000028250	Lax1	13:46606080-46616628	1.92492	0.761358	-1.33815	0	1	1	no
ENSRNOG00000032958	ENSRNOG00000032958	LOC100362670	2:187603662-187605198	0.0429625	0.0170021	-1.33737	0	1	1	no
ENSRNOG00000011136	ENSRNOG00000011136	Osr2	7:70769122-70776247	3.05799	1.21075	-1.33668	-0.984042	0.03845	0.999912	no
ENSRNOG00000021161	ENSRNOG00000021161	Fermt3	1:209669621-209691579	10.0366	3.97914	-1.33474	-1.30109	0.0041	0.270019	no
ENSRNOG00000036915	ENSRNOG00000036915	ENSRNOG00000036915	4:186662678-186663636	0.0746781	0.0296214	-1.33405	0	1	1	no
ENSRNOG00000031955	ENSRNOG00000031955	Calml3	17:77594513-77595886	0.246538	0.0979004	-1.33242	0	1	1	no
ENSRNOG00000003553	ENSRNOG00000003553	Efemp1	14:109734861-109828624	24.8278	9.87002	-1.33083	-1.3078	0.00175	0.144453	no
ENSRNOG00000008005	ENSRNOG00000008005	Akna	5:80329461-80368061	5.766	2.29318	-1.33022	-1.48372	0.00085	0.0832022	no
ENSRNOG00000032378	ENSRNOG00000032378	LOC100365885	13:88213847-88248711	0.0929955	0.0369928	-1.32992	0	1	1	no
ENSRNOG00000036631	ENSRNOG00000036631	Gpr44	1:213437238-213438399	0.733309	0.292109	-1.32792	0	1	1	no
ENSRNOG00000017550	ENSRNOG00000017550	Fbln7	3:116483102-116516466	0.0971318	0.0387102	-1.32723	0	1	1	no
ENSRNOG00000024155	ENSRNOG00000024155	F1M9J7_RAT	19:19159267-19170444	0.0589812	0.0235081	-1.32709	0	1	1	no
ENSRNOG00000017746	ENSRNOG00000017746	Pard6a	19:35533933-35535711	1.02533	0.408942	-1.32612	0	1	1	no
ENSRNOG00000030522	ENSRNOG00000030522	LOC500331	4:165760257-165775026	0.976614	0.389574	-1.32589	0	1	1	no
ENSRNOG00000002829	ENSRNOG00000002829	Ppbp	14:18816433-18817238	0.332499	0.132755	-1.32458	0	1	1	no
ENSRNOG00000019648	ENSRNOG00000019648	Col6a3	9:89966198-90043697	4.54613	1.81781	-1.32244	-1.29186	0.0026	0.194315	no
ENSRNOG00000043234	ENSRNOG00000043234	Klrd1	4:166867720-166879169	0.528995	0.211568	-1.32214	0	1	1	no
ENSRNOG00000011946	ENSRNOG00000011946	Ptn	4:64021329-64663627	19.124	7.6508	-1.3217	-1.16033	0.0104	0.49371	no
ENSRNOG00000011251	ENSRNOG00000011251	Hcrtr2	8:81068302-81196608	0.0395845	0.0158444	-1.32096	0	1	1	no
ENSRNOG00000033722	ENSRNOG00000033722	D4A306_RAT	5:169538234-169550764	0.659342	0.264184	-1.31949	0	1	1	no
ENSRNOG00000023460	ENSRNOG00000023460	Ecat1	8:77866808-77868713	0.0405176	0.0162362	-1.31934	0	1	1	no
ENSRNOG00000013378	ENSRNOG00000013378	D4A9T9_RAT	4:65392998-65585386	0.0440776	0.0176661	-1.31906	0	1	1	no
ENSRNOG00000004075	ENSRNOG00000004075	Ccdc42	10:55339082-55349260	0.520266	0.208616	-1.3184	0	1	1	no
ENSRNOG00000034230	ENSRNOG00000034230	Fcrl1	2:179416713-179422922	0.517812	0.207721	-1.31778	0	1	1	no
ENSRNOG00000001907	ENSRNOG00000001907	B3gnt5	11:83398434-83399568	0.384569	0.154277	-1.31772	0	1	1	no
ENSRNOG00000013657	ENSRNOG00000013657	Stmn3	3:170446808-170454867	0.0834111	0.0334819	-1.31686	0	1	1	no
ENSRNOG00000009912	ENSRNOG00000009912	Fgr	5:151982239-152147057	11.2711	4.53143	-1.31458	-0.614096	0.1978	0.999912	no
ENSRNOG00000020525	ENSRNOG00000020525	Col5a3	8:19789060-19834241	2.60004	1.04538	-1.3145	-1.36752	0.0015	0.131679	no
ENSRNOG00000021104	ENSRNOG00000021104	Emp3	1:96389784-96392960	30.5333	12.2839	-1.31362	-1.65856	0.00305	0.216257	no
ENSRNOG00000036588	ENSRNOG00000036588	D4A870_RAT	1:249986433-250048899	0.376983	0.151855	-1.3118	0	1	1	no
ENSRNOG00000029609	ENSRNOG00000029609	Hist1h2bl	17:48771872-48773094	1.29202	0.520508	-1.31163	0	1	1	no
ENSRNOG00000031641	ENSRNOG00000031641	Rpl35a	5:165179953-165193917	1.18308	0.476654	-1.31153	0	1	1	no
ENSRNOG00000035393	ENSRNOG00000035393	RNase_MRP	5:59972161-59972433	0.925378	0.37308	-1.31056	0	1	1	no
ENSRNOG00000039439	ENSRNOG00000039439	F1M772_RAT	5:59925827-59945192	0.183801	0.0741072	-1.31046	0	1	1	no
ENSRNOG00000043747	ENSRNOG00000043747	ENSRNOG00000043747	3:9210529-9210648	159.514	64.346	-1.30976	0	1	1	no
ENSRNOG00000028913	ENSRNOG00000028913	LOC689287	17:97081159-97141516	0.0985941	0.0397903	-1.30909	0	1	1	no
ENSRNOG00000032248	ENSRNOG00000032248	D3ZST1_RAT	6:104150157-104150637	0.199672	0.0807001	-1.30699	0	1	1	no
ENSRNOG00000017686	ENSRNOG00000017686	Pi15	5:463936-492169	0.123787	0.0500354	-1.30684	0	1	1	no
ENSRNOG00000013527	ENSRNOG00000013527	LOC100360403	4:180166671-180180476	0.981356	0.396729	-1.30662	0	1	1	no
ENSRNOG00000019395	ENSRNOG00000019395	Lipn	1:237932633-237948805	0.172116	0.0696265	-1.30567	0	1	1	no
ENSRNOG00000013791	ENSRNOG00000013791	Enpp3	1:21087398-21159922	14.3903	5.82136	-1.30567	-1.56455	0.00055	0.0602332	no
ENSRNOG00000037027	ENSRNOG00000037027	D4A340_RAT	5:163200994-163247779	0.0805855	0.0326165	-1.30492	0	1	1	no
ENSRNOG00000021023	ENSRNOG00000021023	Mag	1:85954520-85970832	0.0639004	0.0258743	-1.3043	0	1	1	no
ENSRNOG00000020062	ENSRNOG00000020062	Pcdhb13	18:30250463-30252854	0.20678	0.083817	-1.30278	0	1	1	no
ENSRNOG00000030876	ENSRNOG00000030876	Krt72	7:140470237-140480408	0.249231	0.101051	-1.3024	0	1	1	no
ENSRNOG00000034475	ENSRNOG00000034475	7SK	14:6809091-6840664	0.364208	0.147696	-1.30213	0	1	1	no
ENSRNOG00000017678	ENSRNOG00000017678	ENSRNOG00000017678	17:4459561-4462369	0.371728	0.151046	-1.29926	0	1	1	no
ENSRNOG00000002905	ENSRNOG00000002905	Ccdc103	10:92053346-92056747	0.0730843	0.0296976	-1.29921	0	1	1	no
ENSRNOG00000029089	ENSRNOG00000029089	Foxr1	8:47402100-47410214	0.0691632	0.0281055	-1.29915	0	1	1	no
ENSRNOG00000024623	ENSRNOG00000024623	RGD1309170	2:235694436-235714972	0.040512	0.016468	-1.29868	0	1	1	no
ENSRNOG00000037259	ENSRNOG00000037259	Tktl1	X:160144915-160177852	0.765362	0.311249	-1.29807	0	1	1	no
ENSRNOG00000009471	ENSRNOG00000009471	Epsti1	15:58989875-59088930	0.949961	0.386935	-1.29578	0	1	1	no
ENSRNOG00000026669	ENSRNOG00000026669	RT1-Ha	20:4902014-4907717	0.120288	0.0490131	-1.29526	0	1	1	no
ENSRNOG00000018753	ENSRNOG00000018753	D3ZX53_RAT	18:35060008-35154130	5.6628	2.30986	-1.29371	-0.79964	0.1104	0.999912	no
ENSRNOG00000030593	ENSRNOG00000030593	F1M3A1_RAT	2:179486910-179498198	0.0592159	0.0241609	-1.29331	0	1	1	no
ENSRNOG00000017816	ENSRNOG00000017816	Pde6a	18:57194725-57267699	0.0575862	0.0235089	-1.29252	0	1	1	no
ENSRNOG00000018416	ENSRNOG00000018416	Ttbk1	9:9881463-9920531	0.061855	0.0252607	-1.292	0	1	1	no
ENSRNOG00000004756	ENSRNOG00000004756	Syt2	13:47690509-47698221	0.558763	0.228751	-1.28846	0	1	1	no
ENSRNOG00000021400	ENSRNOG00000021400	Magee2	X:92944522-92946647	0.331618	0.135826	-1.28776	0	1	1	no
ENSRNOG00000012061	ENSRNOG00000012061	KPCB_RAT	1:181264421-181459856	1.74311	0.714292	-1.28707	0	1	1	no
ENSRNOG00000008439	ENSRNOG00000008439	Gprc5d	4:172027522-172039757	0.232903	0.0955919	-1.28477	0	1	1	no
ENSRNOG00000002636	ENSRNOG00000002636	Abat	10:7040724-7137154	10.2125	4.1922	-1.28456	-0.897153	0.07775	0.999912	no
ENSRNOG00000006604	ENSRNOG00000006604	Thy1	8:47027720-47031857	4.94559	2.03169	-1.28346	-1.08568	0.06215	0.999912	no
ENSRNOG00000001451	ENSRNOG00000001451	Fkbp6	12:22474001-22544784	0.367843	0.151179	-1.28283	0	1	1	no
ENSRNOG00000026904	ENSRNOG00000026904	NCKX1_RAT	8:69175548-69208432	0.057055	0.023454	-1.28252	0	1	1	no
ENSRNOG00000028805	ENSRNOG00000028805	RGD1564114	3:7934967-8059535	0.320331	0.131786	-1.28137	0	1	1	no
ENSRNOG00000024210	ENSRNOG00000024210	D3ZYP9_RAT	10:11819392-11850949	0.968196	0.398697	-1.28001	0	1	1	no
ENSRNOG00000024389	ENSRNOG00000024389	Q5M837_RAT	4:167952642-167958527	0.114166	0.0470238	-1.27967	0	1	1	no
ENSRNOG00000018494	ENSRNOG00000018494	Ppp1r3c	1:240991887-240996887	3.8531	1.58724	-1.2795	-1.23964	0.00565	0.332418	no
ENSRNOG00000030500	ENSRNOG00000030500	Tcf24	5:8819906-8823737	0.721295	0.297414	-1.27812	0	1	1	no
ENSRNOG00000042489	ENSRNOG00000042489	D4ABQ4_RAT	10:73256760-73374747	0.0880324	0.0363195	-1.27729	0	1	1	no
ENSRNOG00000002110	ENSRNOG00000002110	Fam114a1l1	9:110989628-110991376	0.613283	0.253102	-1.27684	0	1	1	no
ENSRNOG00000023370	ENSRNOG00000023370	D3Z847_RAT	16:18698999-18701758	136.257	56.2523	-1.27635	-2.05175	0.00205	0.164312	no
ENSRNOG00000022381	ENSRNOG00000022381	F1LYN8_RAT	17:19384520-19389366	10.6361	4.39192	-1.27604	-1.40899	0.07605	0.999912	no
ENSRNOG00000012027	ENSRNOG00000012027	Bcmo1	19:47202954-47239225	6.14534	2.54136	-1.27389	-1.21923	0.0085	0.427357	no
ENSRNOG00000043672	ENSRNOG00000043672	snoU97	1:168829099-168840151	12.8876	5.33076	-1.27357	0	1	1	no
ENSRNOG00000028357	ENSRNOG00000028357	Lrrc14b	1:29724870-29729042	0.3937	0.162878	-1.2733	0	1	1	no
ENSRNOG00000009106	ENSRNOG00000009106	Fam148b	8:72110765-72111788	0.19309	0.0800225	-1.2708	0	1	1	no
ENSRNOG00000005093	ENSRNOG00000005093	Lgr6	13:47948677-48066214	0.154481	0.0640484	-1.2702	0	1	1	no
ENSRNOG00000032569	ENSRNOG00000032569	Lingo3	7:10379659-10389070	0.314392	0.130355	-1.27012	0	1	1	no
ENSRNOG00000019589	ENSRNOG00000019589	Tas1r3	5:172718550-172721704	0.0680783	0.0282282	-1.27006	0	1	1	no
ENSRNOG00000031275	ENSRNOG00000031275	ENSRNOG00000031275	3:144904669-145007155	0.187573	0.0778972	-1.26781	0	1	1	no
ENSRNOG00000022012	ENSRNOG00000022012	Tnfrsf18	5:172869195-172871793	0.389784	0.162724	-1.26025	0	1	1	no
ENSRNOG00000016826	ENSRNOG00000016826	Pla2g2d	5:157594692-157600861	1.92314	0.803045	-1.25991	0	1	1	no
ENSRNOG00000010490	ENSRNOG00000010490	Hes2	5:169389230-169390276	3.48462	1.45517	-1.25982	0	1	1	no
ENSRNOG00000016871	ENSRNOG00000016871	Prl8a5	17:44016294-44104754	42.6672	17.8221	-1.25946	-1.7786	0.00075	0.0761078	no
ENSRNOG00000031515	ENSRNOG00000031515	Klra2	4:168893368-168928286	0.860627	0.36058	-1.25507	0	1	1	no
ENSRNOG00000020193	ENSRNOG00000020193	Runx2	9:11792103-12025219	1.04424	0.437543	-1.25496	0	1	1	no
ENSRNOG00000023667	ENSRNOG00000023667	F1LUL7_RAT	1:2005660-2008852	0.341105	0.143291	-1.25127	0	1	1	no
ENSRNOG00000019780	ENSRNOG00000019780	Sypl2	2:203777721-203792496	0.0832321	0.0349768	-1.25074	0	1	1	no
ENSRNOG00000019355	ENSRNOG00000019355	Lman1l	8:61361480-61375270	0.934192	0.393021	-1.24911	0	1	1	no
ENSRNOG00000025239	ENSRNOG00000025239	Nudt15	15:54171541-54209265	1.45407	0.612303	-1.24778	0	1	1	no
ENSRNOG00000010345	ENSRNOG00000010345	RGD1559502	4:57419709-57429788	0.407436	0.171653	-1.24708	0	1	1	no
ENSRNOG00000030210	ENSRNOG00000030210	Fndc1	1:41501334-41583357	0.495804	0.209007	-1.24622	0	1	1	no
ENSRNOG00000027453	ENSRNOG00000027453	RGD1564129	17:62684243-62686747	0.188344	0.0794235	-1.24573	0	1	1	no
ENSRNOG00000025014	ENSRNOG00000025014	RGD1563956	11:82399040-82399514	7.84652	3.31121	-1.2447	-1.1311	0.0868	0.999912	no
ENSRNOG00000031851	ENSRNOG00000031851	LOC100362331	7:67492191-67493983	3.0884	1.30418	-1.24371	0	1	1	no
ENSRNOG00000006729	ENSRNOG00000006729	D3ZCC3_RAT	6:126425540-126538532	0.424124	0.179272	-1.24234	0	1	1	no
ENSRNOG00000016456	ENSRNOG00000016456	Il33	1:233670800-233685797	3.21728	1.36041	-1.2418	-1.02333	0.0229	0.796531	no
ENSRNOG00000031478	ENSRNOG00000031478	LOC100362089	3:156390789-156397993	0.063437	0.0268856	-1.23849	0	1	1	no
ENSRNOG00000028750	ENSRNOG00000028750	F1LUM5_RAT	17:77496631-77505317	0.168388	0.0713787	-1.23823	0	1	1	no
ENSRNOG00000037529	ENSRNOG00000037529	IGHD_RAT	6:138287131-138663084	2.14854	0.910981	-1.23786	0	1	1	no
ENSRNOG00000018251	ENSRNOG00000018251	D3ZAM0_RAT	17:88411264-88492007	1.65824	0.704461	-1.23506	0	1	1	no
ENSRNOG00000038183	ENSRNOG00000038183	D3ZSB9_RAT	6:107999973-108010360	0.036647	0.015579	-1.23409	0	1	1	no
ENSRNOG00000003512	ENSRNOG00000003512	Gabra1	10:27258816-27313725	0.145332	0.0618724	-1.23199	0	1	1	no
ENSRNOG00000023614	ENSRNOG00000023614	LOC100360518	16:18060514-18072467	3.7933	1.61551	-1.23147	-0.938629	0.0677	0.999912	no
ENSRNOG00000002158	ENSRNOG00000002158	Ibsp	14:6548544-6561169	0.0627754	0.0267546	-1.23041	0	1	1	no
ENSRNOG00000018005	ENSRNOG00000018005	Duoxa1	3:109082229-109093260	2.39728	1.0218	-1.23029	0	1	1	no
ENSRNOG00000006732	ENSRNOG00000006732	Spo11	3:163840712-163854067	0.252314	0.107658	-1.22877	0	1	1	no
ENSRNOG00000027225	ENSRNOG00000027225	Ly6g6f	20:3499166-3842473	0.371734	0.158643	-1.22849	0	1	1	no
ENSRNOG00000024374	ENSRNOG00000024374	F1M135_RAT	8:44981067-45085939	1.25465	0.535805	-1.22751	0	1	1	no
ENSRNOG00000022101	ENSRNOG00000022101	Crabp2	2:180029800-180034174	19.4708	8.31615	-1.22732	-1.44452	0.00695	0.382457	no
ENSRNOG00000030022	ENSRNOG00000030022	F1LWJ6_RAT	3:52262101-52645911	0.282887	0.121004	-1.22517	0	1	1	no
ENSRNOG00000038156	ENSRNOG00000038156	F1M177_RAT	15:60779539-60782093	0.240487	0.102911	-1.22456	0	1	1	no
ENSRNOG00000001092	ENSRNOG00000001092	Kl	12:3732711-3772371	0.52764	0.225826	-1.22435	0	1	1	no
ENSRNOG00000007057	ENSRNOG00000007057	RGD1565728	5:147618424-147789300	0.325139	0.139184	-1.22406	0	1	1	no
ENSRNOG00000011917	ENSRNOG00000011917	Cd79b	10:95703131-95706400	2.04347	0.876376	-1.2214	0	1	1	no
ENSRNOG00000043066	ENSRNOG00000043066	F1M5J1_RAT	10:105100966-105107217	0.803509	0.344639	-1.22123	0	1	1	no
ENSRNOG00000042725	ENSRNOG00000042725	D3ZNN6_RAT	1:163594661-163595836	0.277586	0.119082	-1.22098	0	1	1	no
ENSRNOG00000023469	ENSRNOG00000023469	Pramel3	X:122692431-122696286	0.0568498	0.0243997	-1.22029	0	1	1	no
ENSRNOG00000026376	ENSRNOG00000026376	RGD1560860	17:63341832-63395364	0.0464098	0.019928	-1.21963	0	1	1	no
ENSRNOG00000012278	ENSRNOG00000012278	Fgf10	2:50866798-50940319	0.281562	0.120974	-1.21876	0	1	1	no
ENSRNOG00000042644	ENSRNOG00000042644	D4A0K0_RAT	18:30876603-30880175	2.15278	0.925936	-1.21722	0	1	1	no
ENSRNOG00000020949	ENSRNOG00000020949	Hsd17b14	1:96024910-96034704	0.433203	0.18633	-1.21718	0	1	1	no
ENSRNOG00000042594	ENSRNOG00000042594	LOC100364001	14:4323423-4607159	0.106344	0.045769	-1.21629	0	1	1	no
ENSRNOG00000001427	ENSRNOG00000001427	Orai2	12:21615678-21633402	4.68062	2.01739	-1.21421	-1.15995	0.0155	0.625714	no
ENSRNOG00000035299	ENSRNOG00000035299	U1	14:92934053-92934201	5.80756	2.50332	-1.21409	0	1	1	no
ENSRNOG00000021608	ENSRNOG00000021608	ENSRNOG00000021608	6:81533274-81533654	2.81363	1.21624	-1.21	0	1	1	no
ENSRNOG00000028611	ENSRNOG00000028611	D3ZSJ6_RAT	X:27169711-27171262	0.883457	0.382221	-1.20875	0	1	1	no
ENSRNOG00000001947	ENSRNOG00000001947	RGD1559834	X:69386331-69387074	0.677805	0.29371	-1.20648	0	1	1	no
ENSRNOG00000017602	ENSRNOG00000017602	Il34	19:40662723-40676634	1.38802	0.601983	-1.20523	0	1	1	no
ENSRNOG00000021021	ENSRNOG00000021021	Ffar2	1:85878451-85879444	0.405452	0.175862	-1.20509	0	1	1	no
ENSRNOG00000042098	ENSRNOG00000042098	F1M1R1_RAT	6:74326627-74327283	0.253436	0.109937	-1.20495	0	1	1	no
ENSRNOG00000030542	ENSRNOG00000030542	D4AEE8_RAT	4:128355932-128597119	0.677285	0.293877	-1.20455	0	1	1	no
ENSRNOG00000009514	ENSRNOG00000009514	Mme	2:153035487-153139271	6.73371	2.92587	-1.20254	-1.38184	0.00095	0.0898115	no
ENSRNOG00000042140	ENSRNOG00000042140	F1LNM2_RAT	8:123376688-123383451	8.31156	3.61212	-1.20227	-1.26243	0.003	0.214084	no
ENSRNOG00000025300	ENSRNOG00000025300	F1LXL6_RAT	7:95289299-95422768	0.0703663	0.0305825	-1.20218	0	1	1	no
ENSRNOG00000016702	ENSRNOG00000016702	Gsg1l	1:184941586-185161747	6.90426	3.00319	-1.20099	-1.09905	0.02445	0.81952	no
ENSRNOG00000027552	ENSRNOG00000027552	Tapbpl	4:161342550-161350002	12.1299	5.27838	-1.20041	-1.40586	0.0025	0.189401	no
ENSRNOG00000018208	ENSRNOG00000018208	D3ZCM1_RAT	1:241205766-241206334	1.15633	0.503397	-1.19978	0	1	1	no
ENSRNOG00000001252	ENSRNOG00000001252	Chst12	12:14577776-14578972	12.0683	5.2558	-1.19924	-1.30979	0.0086	0.428489	no
ENSRNOG00000032895	ENSRNOG00000032895	Cyp4f4	7:13293079-13309415	0.175858	0.0766226	-1.19857	0	1	1	no
ENSRNOG00000024461	ENSRNOG00000024461	2011-03-01	2:77989655-78090954	0.0875588	0.0381773	-1.19754	0	1	1	no
ENSRNOG00000034997	ENSRNOG00000034997	U2	9:57105337-57122973	3.94109	1.71867	-1.1973	0	1	1	no
ENSRNOG00000029386	ENSRNOG00000029386	RT1-N1	20:2785624-2788804	0.808288	0.352639	-1.19668	0	1	1	no
ENSRNOG00000023389	ENSRNOG00000023389	Ephx4	14:2902380-2932857	0.232622	0.101498	-1.19653	0	1	1	no
ENSRNOG00000023943	ENSRNOG00000023943	Gbp1	2:240728570-240739735	0.248413	0.108414	-1.19619	0	1	1	no
ENSRNOG00000012881	ENSRNOG00000012881	Fgl2	4:9176341-9181976	5.47322	2.39084	-1.19487	-1.31471	0.00265	0.195411	no
ENSRNOG00000037192	ENSRNOG00000037192	F1M3R7_RAT	4:158255963-158257091	0.0563426	0.0246251	-1.19409	0	1	1	no
ENSRNOG00000021946	ENSRNOG00000021946	D3ZH45_RAT	1:164567808-164569140	0.441717	0.193313	-1.19219	0	1	1	no
ENSRNOG00000034052	ENSRNOG00000034052	RGD1563705	8:114666180-114666693	3.13997	1.37456	-1.19178	0	1	1	no
ENSRNOG00000011283	ENSRNOG00000011283	Acn9	4:32086342-32151053	13.159	5.76156	-1.19152	-0.755409	0.0512	0.999912	no
ENSRNOG00000042524	ENSRNOG00000042524	Mca32	10:96110944-96111829	0.478846	0.209905	-1.18982	0	1	1	no
ENSRNOG00000039668	ENSRNOG00000039668	Col8a1	11:43604993-43733870	0.293004	0.128507	-1.18908	0	1	1	no
ENSRNOG00000032715	ENSRNOG00000032715	ENSRNOG00000032715	2:147390514-147391290	1.71732	0.754889	-1.18582	0	1	1	no
ENSRNOG00000007202	ENSRNOG00000007202	Sema3d	4:18641734-18832339	0.129279	0.0568382	-1.18556	0	1	1	no
ENSRNOG00000022108	ENSRNOG00000022108	ENSRNOG00000022108	8:33007553-33008547	0.140212	0.06165	-1.18544	0	1	1	no
ENSRNOG00000042292	ENSRNOG00000042292	D3ZJQ9_RAT	1:163596556-163598317	0.452334	0.199495	-1.18104	0	1	1	no
ENSRNOG00000000033	ENSRNOG00000000033	Tmcc2	13:45247293-45283883	5.19814	2.29266	-1.18097	-1.25792	0.00945	0.458449	no
ENSRNOG00000030930	ENSRNOG00000030930	Samsn1	11:14633493-14728304	2.85595	1.25974	-1.18084	-0.635343	0.15	0.999912	no
ENSRNOG00000033596	ENSRNOG00000033596	F1M1L3_RAT	11:45639184-45639935	0.835817	0.369033	-1.17944	0	1	1	no
ENSRNOG00000001984	ENSRNOG00000001984	Kcne1	11:32344528-32355189	0.163287	0.0721994	-1.17735	0	1	1	no
ENSRNOG00000015201	ENSRNOG00000015201	RGD1562084	8:58935949-58998905	0.26529	0.11731	-1.17724	0	1	1	no
ENSRNOG00000030044	ENSRNOG00000030044	F1LWX4_RAT	7:14254078-14254823	0.706339	0.31254	-1.17632	0	1	1	no
ENSRNOG00000015410	ENSRNOG00000015410	Aspn	17:21035598-21058999	0.346646	0.153464	-1.17556	0	1	1	no
ENSRNOG00000026328	ENSRNOG00000026328	RGD1563070	15:21099086-21164296	0.155925	0.0692203	-1.17159	0	1	1	no
ENSRNOG00000009480	ENSRNOG00000009480	Slc24a3	3:134018774-134249326	0.979193	0.43542	-1.16919	0	1	1	no
ENSRNOG00000032534	ENSRNOG00000032534	Nkapl	17:50777831-50779349	0.0363626	0.0162694	-1.16029	0	1	1	no
ENSRNOG00000036834	ENSRNOG00000036834	Gpr84	7:142217810-142220004	0.33751	0.151066	-1.15975	0	1	1	no
ENSRNOG00000020505	ENSRNOG00000020505	Map4k1	1:84094588-84116015	5.07813	2.27429	-1.15888	-1.20393	0.0076	0.398406	no
ENSRNOG00000001388	ENSRNOG00000001388	Sds	12:37281093-37286068	0.20203	0.0904893	-1.15875	0	1	1	no
ENSRNOG00000023858	ENSRNOG00000023858	Tesp1	9:33241163-33247317	0.235915	0.105824	-1.15659	0	1	1	no
ENSRNOG00000001527	ENSRNOG00000001527	Cd80	11:64045340-64070083	0.262966	0.117984	-1.15628	0	1	1	no
ENSRNOG00000002190	ENSRNOG00000002190	RGD1563065	14:47022090-47036123	0.0111064	0.0049871	-1.15511	0	1	1	no
ENSRNOG00000017620	ENSRNOG00000017620	Ceacam11	1:77808745-77814982	4.08046	1.83284	-1.15465	-0.847167	0.0997	0.999912	no
ENSRNOG00000011174	ENSRNOG00000011174	Fpr1	1:56587322-56588390	0.561216	0.25214	-1.15433	0	1	1	no
ENSRNOG00000012595	ENSRNOG00000012595	ENSRNOG00000012595	5:142100913-142101970	0.944432	0.42444	-1.15389	0	1	1	no
ENSRNOG00000009203	ENSRNOG00000009203	RGD1561795	8:11558059-11573935	0.454444	0.204255	-1.15373	0	1	1	no
ENSRNOG00000020845	ENSRNOG00000020845	Tyrobp	1:85365370-85369219	46.9889	21.1305	-1.15299	-1.70029	0.00625	0.360059	no
ENSRNOG00000018143	ENSRNOG00000018143	Hpdl	5:137116628-137117744	1.85918	0.836085	-1.15295	0	1	1	no
ENSRNOG00000015945	ENSRNOG00000015945	Cd3g	8:47924364-47930550	1.9994	0.899354	-1.1526	0	1	1	no
ENSRNOG00000003217	ENSRNOG00000003217	Lgals3bp	10:108388184-108397523	49.3106	22.1844	-1.15235	-1.41128	0.0059	0.34529	no
ENSRNOG00000020997	ENSRNOG00000020997	Ms4a4c	1:214319815-214331139	0.698511	0.314535	-1.15106	0	1	1	no
ENSRNOG00000039723	ENSRNOG00000039723	D3ZP37_RAT	X:22207024-22207410	14.5175	6.54785	-1.1487	-1.43853	0.06645	0.999912	no
ENSRNOG00000001219	ENSRNOG00000001219	RGD1563108	20:11119605-11156030	0.463523	0.209145	-1.14814	0	1	1	no
ENSRNOG00000039248	ENSRNOG00000039248	F1M6H2_RAT	4:57717570-57843025	0.206103	0.0931394	-1.1459	0	1	1	no
ENSRNOG00000033912	ENSRNOG00000033912	D3ZIM5_RAT	16:18904593-18926249	1.70683	0.771393	-1.14578	0	1	1	no
ENSRNOG00000036862	ENSRNOG00000036862	F1M9U6_RAT	10:87568555-87602528	0.244979	0.110718	-1.14577	0	1	1	no
ENSRNOG00000019017	ENSRNOG00000019017	Gstm6	2:203504227-203509012	0.0611911	0.0276956	-1.14367	0	1	1	no
ENSRNOG00000029321	ENSRNOG00000029321	Fam190a	4:90253854-90668356	1.00575	0.455276	-1.14345	0	1	1	no
ENSRNOG00000029149	ENSRNOG00000029149	Magea4	X:158378568-158379507	0.0756251	0.0342783	-1.14157	0	1	1	no
ENSRNOG00000033321	ENSRNOG00000033321	RGD1559962	11:48276409-48277042	17.4531	7.92048	-1.13982	-1.35729	0.0183	0.695589	no
ENSRNOG00000004610	ENSRNOG00000004610	Lum	7:35083479-35090283	89.2251	40.4935	-1.13976	-1.04315	0.0395	0.999912	no
ENSRNOG00000008965	ENSRNOG00000008965	Socs2	7:32605716-32608323	4.84894	2.20259	-1.13847	-0.942188	0.07455	0.999912	no
ENSRNOG00000000124	ENSRNOG00000000124	F1LT60_RAT	9:1563382-1635269	0.572311	0.260254	-1.13688	0	1	1	no
ENSRNOG00000019474	ENSRNOG00000019474	Rsph9	9:10405161-10435570	1.67548	0.762216	-1.13631	0	1	1	no
ENSRNOG00000011490	ENSRNOG00000011490	LOC100361444	8:20896179-20966159	7.59606	3.45786	-1.13537	-0.340531	0.50345	0.999912	no
ENSRNOG00000028475	ENSRNOG00000028475	ENSRNOG00000028475	19:24173230-24174318	0.213751	0.0973207	-1.13511	0	1	1	no
ENSRNOG00000042391	ENSRNOG00000042391	Serpina9	6:128052255-128069518	0.0389131	0.0177314	-1.13395	0	1	1	no
ENSRNOG00000008574	ENSRNOG00000008574	Vdr	7:136567613-136617280	1.22607	0.558695	-1.13391	0	1	1	no
ENSRNOG00000007928	ENSRNOG00000007928	Hoxa13	4:80558914-80560953	1.15467	0.526415	-1.13321	0	1	1	no
ENSRNOG00000008943	ENSRNOG00000008943	Penk	5:17415115-17593866	8.91669	4.06602	-1.13289	-0.692006	0.06385	0.999912	no
ENSRNOG00000005930	ENSRNOG00000005930	Nnmt	8:51871505-51883785	5.20724	2.37708	-1.13133	-0.990322	0.04775	0.999912	no
ENSRNOG00000003884	ENSRNOG00000003884	Acmsd	13:40547365-40573857	0.0780502	0.0356547	-1.13031	0	1	1	no
ENSRNOG00000043283	ENSRNOG00000043283	ENSRNOG00000043283	14:63538074-63538250	2.23587	1.02157	-1.13005	0	1	1	no
ENSRNOG00000004836	ENSRNOG00000004836	RGD1309808	7:115652260-115658693	0.866185	0.395959	-1.12932	0	1	1	no
ENSRNOG00000003748	ENSRNOG00000003748	RGD1565785	X:72641313-72660592	0.993648	0.454851	-1.12734	0	1	1	no
ENSRNOG00000004273	ENSRNOG00000004273	Ifitm1	1:201154449-201155509	23.0228	10.5389	-1.12734	-1.40652	0.0208	0.746977	no
ENSRNOG00000040128	ENSRNOG00000040128	Cd209a	12:2358908-2364492	0.132648	0.0607953	-1.12557	0	1	1	no
ENSRNOG00000014248	ENSRNOG00000014248	ERBB4_RAT	9:66843897-67967937	0.0440407	0.02019	-1.1252	0	1	1	no
ENSRNOG00000026762	ENSRNOG00000026762	RT1-DOa	20:4889790-4894048	0.847037	0.388546	-1.12434	0	1	1	no
ENSRNOG00000026604	ENSRNOG00000026604	Cercam	3:8857698-8871398	5.25473	2.41239	-1.12315	-1.06078	0.0108	0.504456	no
ENSRNOG00000043187	ENSRNOG00000043187	F1M1H9_RAT	1:131756898-131881608	0.101652	0.0466953	-1.12229	0	1	1	no
ENSRNOG00000005679	ENSRNOG00000005679	F1LMH7_RAT	3:44457150-44525263	0.137944	0.0633677	-1.12226	0	1	1	no
ENSRNOG00000008191	ENSRNOG00000008191	Hoxb4	10:85050694-85053271	0.695525	0.31959	-1.12188	0	1	1	no
ENSRNOG00000018715	ENSRNOG00000018715	Clec10a	10:56998777-57002953	34.228	15.7278	-1.12186	-1.24495	0.0125	0.546492	no
ENSRNOG00000003572	ENSRNOG00000003572	Adamts2	10:36168654-36377640	18.0222	8.28258	-1.12162	-1.21855	0.00665	0.379153	no
ENSRNOG00000016803	ENSRNOG00000016803	Prl8a4	17:44016294-44104754	1.12172	0.516762	-1.11814	0	1	1	no
ENSRNOG00000027971	ENSRNOG00000027971	RGD1561499	2:117121224-117141686	0.453691	0.209012	-1.11812	0	1	1	no
ENSRNOG00000026579	ENSRNOG00000026579	RGD1563323	1:207216920-207251131	0.195884	0.090263	-1.1178	0	1	1	no
ENSRNOG00000018163	ENSRNOG00000018163	Ipcef1	1:37514861-37779392	1.07273	0.494615	-1.11691	0	1	1	no
ENSRNOG00000038549	ENSRNOG00000038549	D3ZG39_RAT	5:99792710-99797884	0.198228	0.0914153	-1.11665	0	1	1	no
ENSRNOG00000007467	ENSRNOG00000007467	Ace	10:95361337-95381494	3.74014	1.72499	-1.1165	-0.991232	0.01315	0.557288	no
ENSRNOG00000006784	ENSRNOG00000006784	Sema4f	4:117104658-117130965	1.73663	0.801165	-1.11612	0	1	1	no
ENSRNOG00000034150	ENSRNOG00000034150	RGD1561055	X:139087879-139088446	0.161611	0.0745677	-1.1159	0	1	1	no
ENSRNOG00000002434	ENSRNOG00000002434	Tmem100	10:78446216-78452069	7.20207	3.32423	-1.11539	-1.1272	0.01635	0.641303	no
ENSRNOG00000009030	ENSRNOG00000009030	Rab19	4:66889445-66899172	1.18302	0.546148	-1.11511	0	1	1	no
ENSRNOG00000010899	ENSRNOG00000010899	LOC501046	8:108463723-108522435	0.357244	0.165345	-1.11143	0	1	1	no
ENSRNOG00000034303	ENSRNOG00000034303	Spon1	1:171700719-172020795	3.61463	1.67376	-1.11076	-0.999431	0.01725	0.660215	no
ENSRNOG00000008262	ENSRNOG00000008262	ENSRNOG00000008262	1:224386854-224387855	0.764345	0.354476	-1.10854	0	1	1	no
ENSRNOG00000023920	ENSRNOG00000023920	F1LUZ0_RAT	19:24683623-24689705	0.348972	0.161881	-1.10818	0	1	1	no
ENSRNOG00000033186	ENSRNOG00000033186	ENSRNOG00000033186	15:32335899-32336256	0.272254	0.12633	-1.10775	0	1	1	no
ENSRNOG00000013269	ENSRNOG00000013269	Tnfsf10	2:113204303-113221548	0.689781	0.32058	-1.10545	0	1	1	no
ENSRNOG00000038722	ENSRNOG00000038722	Tlr10	14:46139460-46141896	0.0682862	0.0317419	-1.10521	0	1	1	no
ENSRNOG00000038270	ENSRNOG00000038270	RGD1563231	4:103063617-103097715	0.35174	0.163601	-1.10433	0	1	1	no
ENSRNOG00000006860	ENSRNOG00000006860	Itk	10:31455981-31518075	1.17882	0.548358	-1.10416	0	1	1	no
ENSRNOG00000002215	ENSRNOG00000002215	F1LZ56_RAT	11:67602539-67848794	4.71721	2.19858	-1.10136	-1.36579	0.00125	0.11333	no
ENSRNOG00000039337	ENSRNOG00000039337	F1M7H5_RAT	1:42891171-42978862	1.0972	0.511604	-1.10073	0	1	1	no
ENSRNOG00000014464	ENSRNOG00000014464	Tnfsf13b	16:84825683-84856103	0.568103	0.264958	-1.10039	0	1	1	no
ENSRNOG00000010319	ENSRNOG00000010319	Lcp1	15:56034456-56091880	54.1228	25.3019	-1.09699	-1.52202	0.00155	0.133942	no
ENSRNOG00000005643	ENSRNOG00000005643	D3ZFH8_RAT	7:69921614-69922339	0.433821	0.202947	-1.096	0	1	1	no
ENSRNOG00000011040	ENSRNOG00000011040	ENSRNOG00000011040	6:51872505-51874331	2.04378	0.957205	-1.09434	0	1	1	no
ENSRNOG00000000207	ENSRNOG00000000207	LOC100365314	6:26913434-26914175	0.254813	0.119403	-1.0936	0	1	1	no
ENSRNOG00000010388	ENSRNOG00000010388	Slc21a4	4:179552663-179592111	0.0357143	0.0167426	-1.09298	0	1	1	no
ENSRNOG00000001287	ENSRNOG00000001287	Gper	12:15686413-15789813	0.0922566	0.0432876	-1.0917	0	1	1	no
ENSRNOG00000010994	ENSRNOG00000010994	Has1	1:56503364-56516133	0.428127	0.201194	-1.08945	0	1	1	no
ENSRNOG00000023496	ENSRNOG00000023496	Fam189a1	1:119162299-119224210	0.113674	0.0534468	-1.08873	0	1	1	no
ENSRNOG00000010262	ENSRNOG00000010262	Hdc	3:114119319-114138114	0.324077	0.152419	-1.08829	0	1	1	no
ENSRNOG00000002960	ENSRNOG00000002960	Ndp	X:17416945-17441393	0.0359823	0.0169281	-1.08787	0	1	1	no
ENSRNOG00000022830	ENSRNOG00000022830	LOC100360129	X:99295766-99297368	1.08093	0.508807	-1.08708	0	1	1	no
ENSRNOG00000005781	ENSRNOG00000005781	Wnt16	4:48609676-48620317	0.344518	0.162195	-1.08685	0	1	1	no
ENSRNOG00000036962	ENSRNOG00000036962	D4ABZ1_RAT	2:230456670-230475372	0.900148	0.424177	-1.0855	0	1	1	no
ENSRNOG00000022298	ENSRNOG00000022298	Cxcl11	14:17198269-17280642	0.97645	0.46057	-1.08413	0	1	1	no
ENSRNOG00000000634	ENSRNOG00000000634	RGD1306739	20:20871969-20981865	0.205967	0.0971793	-1.0837	0	1	1	no
ENSRNOG00000013628	ENSRNOG00000013628	Cela2a	5:160722052-160731804	0.105742	0.0498959	-1.08355	0	1	1	no
ENSRNOG00000004410	ENSRNOG00000004410	Pax6	3:91127399-91149348	1.05922	0.499943	-1.08317	0	1	1	no
ENSRNOG00000024120	ENSRNOG00000024120	Rxfp1	2:171044632-171163195	0.317114	0.14993	-1.08072	0	1	1	no
ENSRNOG00000038045	ENSRNOG00000038045	D4A4W9_RAT	17:85993417-85993818	0.658368	0.311542	-1.07947	0	1	1	no
ENSRNOG00000028423	ENSRNOG00000028423	Otop1	14:77784514-77813328	0.0301349	0.0142723	-1.07822	0	1	1	no
ENSRNOG00000003998	ENSRNOG00000003998	Sgca	10:83647335-83725355	0.0380193	0.01801	-1.07793	0	1	1	no
ENSRNOG00000031098	ENSRNOG00000031098	RGD1560186	13:107603738-107937855	0.456729	0.216398	-1.07766	0	1	1	no
ENSRNOG00000005723	ENSRNOG00000005723	NMD3A_RAT	5:66406450-66602134	0.0117408	0.00556278	-1.07765	0	1	1	no
ENSRNOG00000020817	ENSRNOG00000020817	Cyp2a2	1:82039228-82064293	0.0234083	0.0110915	-1.07757	0	1	1	no
ENSRNOG00000016120	ENSRNOG00000016120	Tlx1	1:250255342-250261604	0.0267377	0.0126692	-1.07755	0	1	1	no
ENSRNOG00000028502	ENSRNOG00000028502	F1LWR1_RAT	10:90638754-90641227	0.0370522	0.0175567	-1.07754	0	1	1	no
ENSRNOG00000026764	ENSRNOG00000026764	Pla2g4c	1:73448832-73860009	0.0307771	0.0145835	-1.07752	0	1	1	no
ENSRNOG00000018551	ENSRNOG00000018551	Olr63	1:160647965-160648919	0.0628261	0.0297743	-1.0773	0	1	1	no
ENSRNOG00000032912	ENSRNOG00000032912	F1M6K0_RAT	14:41322856-41567746	0.0900877	0.0426995	-1.07711	0	1	1	no
ENSRNOG00000028330	ENSRNOG00000028330	ENSRNOG00000028330	9:45750568-45751132	1.79403	0.850353	-1.07707	0	1	1	no
ENSRNOG00000026594	ENSRNOG00000026594	F1M1X3_RAT	5:127556876-127563387	0.10725	0.0508381	-1.07699	0	1	1	no
ENSRNOG00000026286	ENSRNOG00000026286	Nhlrc1	17:23726053-23727244	0.89191	0.42288	-1.07665	0	1	1	no
ENSRNOG00000022444	ENSRNOG00000022444	ENSRNOG00000022444	15:56513093-56513446	0.278368	0.13201	-1.07634	0	1	1	no
ENSRNOG00000039348	ENSRNOG00000039348	LOC100362374	15:30806850-30807347	0.296638	0.140675	-1.07633	0	1	1	no
ENSRNOG00000031838	ENSRNOG00000031838	LOC679840	17:48775732-48776044	9.59503	4.55417	-1.0751	-1.26004	0.18965	0.999912	no
ENSRNOG00000018452	ENSRNOG00000018452	Unc13a	16:18827404-18842491	0.429433	0.203874	-1.07476	0	1	1	no
ENSRNOG00000030154	ENSRNOG00000030154	Cyp4a2	5:135876136-135893741	0.0956297	0.0454477	-1.07325	0	1	1	no
ENSRNOG00000014851	ENSRNOG00000014851	Col4a4	9:81788878-81910088	0.308606	0.14669	-1.07299	0	1	1	no
ENSRNOG00000007771	ENSRNOG00000007771	Dbil5	10:63571300-63572315	1.50201	0.714052	-1.07279	0	1	1	no
ENSRNOG00000004444	ENSRNOG00000004444	Ikzf1	14:92560199-92657336	3.45433	1.64688	-1.06867	-0.780175	0.04735	0.999912	no
ENSRNOG00000014227	ENSRNOG00000014227	Mrgprx3	1:97729772-97757150	0.170349	0.0812464	-1.06812	0	1	1	no
ENSRNOG00000029014	ENSRNOG00000029014	D3ZJL5_RAT	14:98259146-98260435	0.908914	0.433714	-1.0674	0	1	1	no
ENSRNOG00000038297	ENSRNOG00000038297	RGD1566112	6:104457411-104488507	0.572448	0.273584	-1.06516	0	1	1	no
ENSRNOG00000012843	ENSRNOG00000012843	Aspg	6:136909406-136928801	9.7712	4.67219	-1.06444	-1.16413	0.0104	0.49371	no
ENSRNOG00000020945	ENSRNOG00000020945	Ms4a1	1:213763457-213775598	0.556498	0.266116	-1.06432	0	1	1	no
ENSRNOG00000015503	ENSRNOG00000015503	Otud7a	1:118106688-118247339	0.0687978	0.0329041	-1.0641	0	1	1	no
ENSRNOG00000009855	ENSRNOG00000009855	Serpina5	6:128156900-128161329	0.44937	0.215005	-1.06353	0	1	1	no
ENSRNOG00000033207	ENSRNOG00000033207	RGD1565048	14:25518905-25519478	0.409993	0.196227	-1.06308	0	1	1	no
ENSRNOG00000016262	ENSRNOG00000016262	Dnase2b	2:244779607-244794980	1.81247	0.868074	-1.06206	0	1	1	no
ENSRNOG00000001254	ENSRNOG00000001254	Col6a2	20:12444919-12464512	94.7725	45.3929	-1.062	-0.91626	0.0552	0.999912	no
ENSRNOG00000020300	ENSRNOG00000020300	Lsp1	1:202707304-202741025	48.6476	23.3195	-1.06083	-1.48488	0.00265	0.195411	no
ENSRNOG00000001167	ENSRNOG00000001167	D3ZY64_RAT	20:9583658-9620767	0.177262	0.0849733	-1.0608	0	1	1	no
ENSRNOG00000038881	ENSRNOG00000038881	Hcls1	11:65619700-65643533	17.7841	8.54264	-1.05783	-1.47288	0.00085	0.0832022	no
ENSRNOG00000026039	ENSRNOG00000026039	Q5I0J3_RAT	1:203281294-203295516	2.05224	0.985868	-1.05773	0	1	1	no
ENSRNOG00000019112	ENSRNOG00000019112	Chp2	1:181055295-181058208	1.33363	0.640904	-1.05718	0	1	1	no
ENSRNOG00000038225	ENSRNOG00000038225	D3Z8N7_RAT	18:81542664-81599711	1.51736	0.729832	-1.05593	0	1	1	no
ENSRNOG00000033747	ENSRNOG00000033747	Sp110	9:84258232-84279462	11.3416	5.45819	-1.05513	-0.872018	0.0188	0.703882	no
ENSRNOG00000015829	ENSRNOG00000015829	Trpm1	1:118583515-118700653	0.395169	0.190244	-1.05462	0	1	1	no
ENSRNOG00000001251	ENSRNOG00000001251	Grifin	12:14547384-14549352	0.683156	0.328921	-1.05447	0	1	1	no
ENSRNOG00000032626	ENSRNOG00000032626	Mmp3	8:4249934-4328865	2.85958	1.37753	-1.05372	-0.290252	0.5092	0.999912	no
ENSRNOG00000013886	ENSRNOG00000013886	Fyb	2:55743083-55950014	2.06626	0.996015	-1.05279	0	1	1	no
ENSRNOG00000020197	ENSRNOG00000020197	Cd248	1:207689952-207692517	9.323	4.49487	-1.05252	-1.25694	0.00415	0.270019	no
ENSRNOG00000039759	ENSRNOG00000039759	Gpr34	X:20910959-21250869	0.277494	0.133886	-1.05145	0	1	1	no
ENSRNOG00000016451	ENSRNOG00000016451	Cd1d1	2:179011164-179014672	2.41989	1.16891	-1.04978	0	1	1	no
ENSRNOG00000018058	ENSRNOG00000018058	Runx3	5:153950115-153973141	5.53477	2.67447	-1.04927	-0.891872	0.0709	0.999912	no
ENSRNOG00000008915	ENSRNOG00000008915	Prima1	6:127473125-127524588	0.119493	0.0577573	-1.04885	0	1	1	no
ENSRNOG00000032170	ENSRNOG00000032170	D3ZG23_RAT	1:94697754-94698935	2.67174	1.29552	-1.04425	0	1	1	no
ENSRNOG00000008170	ENSRNOG00000008170	Jph2	3:154223263-154289256	0.44983	0.218367	-1.04263	0	1	1	no
ENSRNOG00000018674	ENSRNOG00000018674	Ntrk3	1:133925529-134302139	0.445787	0.21642	-1.04252	0	1	1	no
ENSRNOG00000006527	ENSRNOG00000006527	Slc6a1	4:150249864-150265186	0.048229	0.023415	-1.04247	0	1	1	no
ENSRNOG00000029876	ENSRNOG00000029876	Gucy1a2	8:113245-262544	0.285472	0.138666	-1.04173	0	1	1	no
ENSRNOG00000005347	ENSRNOG00000005347	Fjx1	3:87640752-87642102	1.32688	0.644551	-1.04167	0	1	1	no
ENSRNOG00000033531	ENSRNOG00000033531	Cacna2d1	4:15139893-16269090	0.401664	0.195293	-1.04035	0	1	1	no
ENSRNOG00000000737	ENSRNOG00000000737	ENSRNOG00000000737	20:407206-408149	0.162616	0.0791323	-1.03914	0	1	1	no
ENSRNOG00000029308	ENSRNOG00000029308	F1LXR9_RAT	4:182769090-182822834	2.05748	1.00248	-1.03731	0	1	1	no
ENSRNOG00000003580	ENSRNOG00000003580	Ucp1	19:26527547-26535621	0.165834	0.0808019	-1.03728	0	1	1	no
ENSRNOG00000020652	ENSRNOG00000020652	Tgfb1	1:80894704-80911019	19.5597	9.533	-1.03688	-1.36814	0.00445	0.285952	no
ENSRNOG00000014132	ENSRNOG00000014132	Mypop	1:78345205-78355988	0.715704	0.348884	-1.03661	0	1	1	no
ENSRNOG00000039801	ENSRNOG00000039801	D4A1X5_RAT	4:27980639-27980933	5.42487	2.6456	-1.036	0	1	1	no
ENSRNOG00000009656	ENSRNOG00000009656	Rspo1	5:144332301-144353646	0.767662	0.374415	-1.03583	0	1	1	no
ENSRNOG00000005266	ENSRNOG00000005266	Amdhd1	7:30557366-30572601	0.276209	0.134723	-1.03577	0	1	1	no
ENSRNOG00000025751	ENSRNOG00000025751	F1M9S8_RAT	4:164097538-164115834	0.367303	0.179246	-1.03503	0	1	1	no
ENSRNOG00000019627	ENSRNOG00000019627	Mybpc2	1:94979307-95002804	0.211222	0.103115	-1.0345	0	1	1	no
ENSRNOG00000010527	ENSRNOG00000010527	Serpina3n	6:128461774-128469309	0.134833	0.0658298	-1.03436	0	1	1	no
ENSRNOG00000007200	ENSRNOG00000007200	Ikzf3	10:87275050-87365273	0.163408	0.0798966	-1.03228	0	1	1	no
ENSRNOG00000025460	ENSRNOG00000025460	D3ZMF7_RAT	7:103893774-103929368	1.41814	0.693852	-1.0313	0	1	1	no
ENSRNOG00000010848	ENSRNOG00000010848	F1LUI9_RAT	5:144070182-144134604	0.290338	0.142118	-1.03065	0	1	1	no
ENSRNOG00000002211	ENSRNOG00000002211	Rpl12	8:83157744-83158477	0.901556	0.441463	-1.03013	0	1	1	no
ENSRNOG00000042241	ENSRNOG00000042241	F1M5Y3_RAT	X:81271704-81272739	0.159614	0.078166	-1.02997	0	1	1	no
ENSRNOG00000017914	ENSRNOG00000017914	Prkcdbp	1:163212921-163214511	37.0779	18.1581	-1.02995	-1.35877	0.0086	0.428489	no
ENSRNOG00000032045	ENSRNOG00000032045	LOC100360558	1:259818363-259818858	3.96225	1.94279	-1.02819	-0.857152	0.1859	0.999912	no
ENSRNOG00000029383	ENSRNOG00000029383	D3ZBS3_RAT	2:132702294-132703691	0.108652	0.0533202	-1.02696	0	1	1	no
ENSRNOG00000019857	ENSRNOG00000019857	Gng7	7:10268181-10269465	0.282443	0.138742	-1.02556	0	1	1	no
ENSRNOG00000016075	ENSRNOG00000016075	Dmrt1	1:228936605-229036885	0.080176	0.039415	-1.02443	0	1	1	no
ENSRNOG00000040126	ENSRNOG00000040126	D3ZP26_RAT	12:2412874-2416940	0.28189	0.138654	-1.02365	0	1	1	no
ENSRNOG00000002200	ENSRNOG00000002200	LOC100363472	14:10233097-10233961	0.071081	0.0349844	-1.02275	0	1	1	no
ENSRNOG00000017656	ENSRNOG00000017656	LOC361776	1:264938298-264981619	0.0432257	0.021285	-1.02206	0	1	1	no
ENSRNOG00000006878	ENSRNOG00000006878	Slc26a3	6:49305007-49346002	0.0551198	0.0271571	-1.02124	0	1	1	no
ENSRNOG00000013922	ENSRNOG00000013922	Dok2	15:51170231-51174337	9.41802	4.64442	-1.01993	-1.13431	0.01595	0.636007	no
ENSRNOG00000021609	ENSRNOG00000021609	RGD1563072	5:145981237-145985901	3.30787	1.63182	-1.01942	-0.865803	0.0838	0.999912	no
ENSRNOG00000006753	ENSRNOG00000006753	Tgm3	3:117622726-117659103	0.797519	0.393497	-1.01917	0	1	1	no
ENSRNOG00000023077	ENSRNOG00000023077	Cpne9	4:149165943-149189088	1.75991	0.868473	-1.01895	0	1	1	no
ENSRNOG00000009773	ENSRNOG00000009773	D4ACH5_RAT	8:88855622-88881933	4.36967	2.15766	-1.01806	-0.860357	0.08675	0.999912	no
ENSRNOG00000037069	ENSRNOG00000037069	Clec9a	4:166683657-166698701	0.67032	0.331247	-1.01694	0	1	1	no
ENSRNOG00000006804	ENSRNOG00000006804	LOC683514	5:8773372-8818325	0.593663	0.293679	-1.01541	0	1	1	no
ENSRNOG00000031599	ENSRNOG00000031599	Sh2d1b	13:86096464-86126881	1.06937	0.529332	-1.01452	0	1	1	no
ENSRNOG00000015190	ENSRNOG00000015190	F1M367_RAT	17:58522755-58523712	0.435534	0.215796	-1.01312	0	1	1	no
ENSRNOG00000009450	ENSRNOG00000009450	Hcn4	8:62629827-62667261	0.105037	0.052068	-1.01243	0	1	1	no
ENSRNOG00000039075	ENSRNOG00000039075	Prl5a2	17:42984938-42991275	6.24949	3.10009	-1.01143	-0.930246	0.06415	0.999912	no
ENSRNOG00000001691	ENSRNOG00000001691	Cldn14	11:34142137-34151928	0.390788	0.193952	-1.01069	0	1	1	no
ENSRNOG00000021919	ENSRNOG00000021919	Rhoj	6:97911743-97995855	19.0025	9.43705	-1.00978	-1.26356	0.0071	0.384966	no
ENSRNOG00000011968	ENSRNOG00000011968	Dnajc6	5:122155149-122308321	0.189256	0.0940369	-1.00904	0	1	1	no
ENSRNOG00000033402	ENSRNOG00000033402	LOC501110	9:20091283-20126965	0.829642	0.412468	-1.0082	0	1	1	no
ENSRNOG00000023101	ENSRNOG00000023101	ENSRNOG00000023101	5:50966733-50968361	0.116965	0.0582474	-1.00581	0	1	1	no
ENSRNOG00000002723	ENSRNOG00000002723	LYAM2_RAT	13:79813407-79822845	0.342883	0.170823	-1.00521	0	1	1	no
ENSRNOG00000031906	ENSRNOG00000031906	F1LX82_RAT	16:38618976-38619836	0.07741	0.0385909	-1.00426	0	1	1	no
ENSRNOG00000031093	ENSRNOG00000031093	D4A0P2_RAT	7:127167630-127374408	0.202327	0.101051	-1.0016	0	1	1	no
ENSRNOG00000043195	ENSRNOG00000043195	Znrf2	4:83224901-83225383	1.47423	0.736763	-1.00069	0	1	1	no
ENSRNOG00000008529	ENSRNOG00000008529	Foxs1	3:143272756-143273740	5.66257	2.83258	-0.999342	-0.829349	0.1139	0.999912	no
ENSRNOG00000022806	ENSRNOG00000022806	RGD1561997	X:79295351-79364435	3.20285	1.60338	-0.998245	-0.856494	0.066	0.999912	no
ENSRNOG00000002832	ENSRNOG00000002832	Slc16a2	X:91700553-91825108	0.93179	0.466623	-0.997748	0	1	1	no
ENSRNOG00000000446	ENSRNOG00000000446	Btnl7	20:4403711-4530521	0.286105	0.143283	-0.997681	0	1	1	no
ENSRNOG00000036674	ENSRNOG00000036674	Cd7	10:110250173-110253055	2.13044	1.06749	-0.996929	0	1	1	no
ENSRNOG00000010018	ENSRNOG00000010018	Clec4a3	4:159464409-159474023	2.65277	1.33042	-0.995619	0	1	1	no
ENSRNOG00000024734	ENSRNOG00000024734	F1M0C8_RAT	14:27615977-27616214	2.09056	1.04862	-0.995399	0	1	1	no
ENSRNOG00000028541	ENSRNOG00000028541	Btnl2	20:4616509-4625383	0.0495994	0.0248916	-0.994664	0	1	1	no
ENSRNOG00000018446	ENSRNOG00000018446	Prap1	1:199889628-199893423	0.100672	0.050615	-0.992024	0	1	1	no
ENSRNOG00000008600	ENSRNOG00000008600	Sytl1	5:151862909-151873304	1.81328	0.912686	-0.990413	0	1	1	no
ENSRNOG00000001195	ENSRNOG00000001195	Trpv4	12:43226932-43265889	1.17439	0.591706	-0.988953	0	1	1	no
ENSRNOG00000037718	ENSRNOG00000037718	Usp43	10:54657453-54699741	0.214347	0.107999	-0.988926	0	1	1	no
ENSRNOG00000030743	ENSRNOG00000030743	Myog	13:47243711-47246301	0.166724	0.0840073	-0.988877	0	1	1	no
ENSRNOG00000020125	ENSRNOG00000020125	Cd79a	1:80189435-80193462	6.26174	3.15636	-0.988304	-0.907514	0.1217	0.999912	no
ENSRNOG00000022239	ENSRNOG00000022239	Tusc5	10:67407193-67572713	0.270698	0.136524	-0.987529	0	1	1	no
ENSRNOG00000017409	ENSRNOG00000017409	Wnt6	9:74104363-74117995	0.522284	0.26392	-0.984736	0	1	1	no
ENSRNOG00000004404	ENSRNOG00000004404	Tac4	10:83946234-83954475	0.329766	0.16669	-0.98428	0	1	1	no
ENSRNOG00000014789	ENSRNOG00000014789	Ddn	7:137409084-137576544	0.081809	0.0413573	-0.984115	0	1	1	no
ENSRNOG00000017874	ENSRNOG00000017874	Cd53	2:202186124-202234580	15.1036	7.64493	-0.982321	-1.15662	0.01205	0.539616	no
ENSRNOG00000042357	ENSRNOG00000042357	ENSRNOG00000042357	15:35811635-35812155	0.766845	0.388965	-0.979296	0	1	1	no
ENSRNOG00000019942	ENSRNOG00000019942	FBX17_RAT	1:83838617-83843717	0.430361	0.218722	-0.976447	0	1	1	no
ENSRNOG00000010047	ENSRNOG00000010047	LOC100363484	2:235130755-235133412	1.66924	0.848585	-0.976059	0	1	1	no
ENSRNOG00000007918	ENSRNOG00000007918	Tbxas1	4:66502252-66677538	1.72594	0.877839	-0.975356	0	1	1	no
ENSRNOG00000037296	ENSRNOG00000037296	Dvwa	8:111058990-111111373	0.748795	0.381179	-0.974103	0	1	1	no
ENSRNOG00000025360	ENSRNOG00000025360	Exd1	3:106038459-106066302	0.181588	0.0925271	-0.972723	0	1	1	no
ENSRNOG00000024826	ENSRNOG00000024826	RGD1559513	6:111779364-111781230	0.341752	0.174206	-0.972159	0	1	1	no
ENSRNOG00000013513	ENSRNOG00000013513	ENSRNOG00000013513	1:107373112-107390777	1.57948	0.805321	-0.971814	0	1	1	no
ENSRNOG00000001701	ENSRNOG00000001701	Cbr3	11:33913960-33922221	2.3769	1.21453	-0.968682	0	1	1	no
ENSRNOG00000019317	ENSRNOG00000019317	Cplx3	8:61354176-61360939	0.0412179	0.0210745	-0.967774	0	1	1	no
ENSRNOG00000040122	ENSRNOG00000040122	Myoz1	15:3869804-3877019	0.255723	0.130988	-0.96515	0	1	1	no
ENSRNOG00000008790	ENSRNOG00000008790	Gdap1l1	3:154343184-154361585	0.551927	0.282829	-0.964549	0	1	1	no
ENSRNOG00000005887	ENSRNOG00000005887	D4A6I7_RAT	7:112829665-112831373	4.72417	2.42131	-0.964273	-0.847434	0.26735	0.999912	no
ENSRNOG00000023762	ENSRNOG00000023762	D4A6Q8_RAT	7:39977254-39978249	1.42395	0.730513	-0.962914	0	1	1	no
ENSRNOG00000018405	ENSRNOG00000018405	Apoc4	1:78985349-78989564	0.195449	0.100284	-0.962707	0	1	1	no
ENSRNOG00000005600	ENSRNOG00000005600	Nr4a2	3:38866210-38871678	2.80082	1.43898	-0.960807	-0.8024	0.04795	0.999912	no
ENSRNOG00000014149	ENSRNOG00000014149	Npy1r	16:24747182-24756507	0.529225	0.2719	-0.960803	0	1	1	no
ENSRNOG00000000894	ENSRNOG00000000894	Fry	12:4886882-5135963	0.774438	0.397909	-0.96071	0	1	1	no
ENSRNOG00000012891	ENSRNOG00000012891	Mdh1b	9:62368172-62418212	0.325486	0.167381	-0.959455	0	1	1	no
ENSRNOG00000042153	ENSRNOG00000042153	F1MAH1_RAT	20:3413133-3413544	8.61454	4.43506	-0.957819	-1.02443	0.15585	0.999912	no
ENSRNOG00000043271	ENSRNOG00000043271	D3ZQ28_RAT	1:186895524-186895698	4.66239	2.40055	-0.957706	0	1	1	no
ENSRNOG00000009505	ENSRNOG00000009505	LOC100359977	5:151902043-151914758	2.37734	1.22435	-0.95733	0	1	1	no
ENSRNOG00000014518	ENSRNOG00000014518	Adam28	15:49020422-49085202	0.105945	0.0545734	-0.957046	0	1	1	no
ENSRNOG00000004322	ENSRNOG00000004322	Sh3kbp1	X:56075536-56422980	8.26877	4.25971	-0.956916	-1.07183	0.0075	0.396926	no
ENSRNOG00000037070	ENSRNOG00000037070	Clec12b	4:166650661-166662279	0.360953	0.186003	-0.956481	0	1	1	no
ENSRNOG00000021659	ENSRNOG00000021659	Acpt	1:94720868-94727798	0.185226	0.0954597	-0.956326	0	1	1	no
ENSRNOG00000016353	ENSRNOG00000016353	RGD1308116	2:51758373-51774233	0.30318	0.156321	-0.95566	0	1	1	no
ENSRNOG00000010600	ENSRNOG00000010600	RGD1560880	3:3403403-3404494	0.980794	0.505827	-0.955307	0	1	1	no
ENSRNOG00000039247	ENSRNOG00000039247	LOC100364244	4:57717570-57843025	3.18223	1.64295	-0.953753	-0.524796	0.376	0.999912	no
ENSRNOG00000024247	ENSRNOG00000024247	Srrp	5:49503706-49526873	2.17603	1.1238	-0.953314	0	1	1	no
ENSRNOG00000008799	ENSRNOG00000008799	F1LU84_RAT	15:80542953-80544134	0.253853	0.131174	-0.95251	0	1	1	no
ENSRNOG00000029082	ENSRNOG00000029082	ENSRNOG00000029082	1:169029849-169030416	0.568228	0.294095	-0.950187	0	1	1	no
ENSRNOG00000019041	ENSRNOG00000019041	Psme1	15:33712891-33719974	76.0895	39.4136	-0.949006	-1.40411	0.0021	0.164738	no
ENSRNOG00000028598	ENSRNOG00000028598	Edar	20:37135533-37164197	0.125059	0.0647815	-0.948958	0	1	1	no
ENSRNOG00000030712	ENSRNOG00000030712	RT1-A2	20:5021799-5025330	74.2044	38.4915	-0.946965	-1.26893	0.01215	0.53983	no
ENSRNOG00000043213	ENSRNOG00000043213	F1M4B3_RAT	1:267789566-267789943	6.59557	3.42288	-0.946287	0	1	1	no
ENSRNOG00000027863	ENSRNOG00000027863	Gpr68	6:125135615-125136743	1.02334	0.531792	-0.944355	0	1	1	no
ENSRNOG00000006979	ENSRNOG00000006979	Hpca	5:148268061-148276223	0.560035	0.291058	-0.94421	0	1	1	no
ENSRNOG00000001957	ENSRNOG00000001957	ste2	14:21948483-21965556	4.87128	2.53196	-0.944046	-0.850973	0.0636	0.999912	no
ENSRNOG00000015175	ENSRNOG00000015175	Dhh	7:137667976-137672404	0.531922	0.276496	-0.943957	0	1	1	no
ENSRNOG00000023026	ENSRNOG00000023026	Fbxo48	14:97825561-97827019	0.226781	0.117921	-0.943487	0	1	1	no
ENSRNOG00000034403	ENSRNOG00000034403	SNORA19	10:105606772-105606904	32.7214	17.0431	-0.941052	0	1	1	no
ENSRNOG00000005345	ENSRNOG00000005345	Vsnl1	6:34770053-34895220	1.57017	0.81795	-0.940841	0	1	1	no
ENSRNOG00000031495	ENSRNOG00000031495	Tmem170b	17:29025357-29056718	4.5249	2.35722	-0.940798	-0.806493	0.2795	0.999912	no
ENSRNOG00000018509	ENSRNOG00000018509	Cx3cr1	8:125033629-125047335	0.887628	0.462405	-0.940797	0	1	1	no
ENSRNOG00000039504	ENSRNOG00000039504	Q5M885_RAT	14:19013780-19041214	0.133257	0.0694607	-0.93994	0	1	1	no
ENSRNOG00000030575	ENSRNOG00000030575	F1LZG3_RAT	4:99799396-99851009	0.166937	0.0870983	-0.93859	0	1	1	no
ENSRNOG00000022879	ENSRNOG00000022879	D4AD79_RAT	8:31685045-31688384	0.137741	0.0718914	-0.938065	0	1	1	no
ENSRNOG00000026518	ENSRNOG00000026518	Tmem156	14:45925109-45954136	1.11531	0.582429	-0.937295	0	1	1	no
ENSRNOG00000042986	ENSRNOG00000042986	F1M0P2_RAT	3:54396405-54599538	1.07162	0.560606	-0.934736	0	1	1	no
ENSRNOG00000029914	ENSRNOG00000029914	Cacna1i	7:118582278-118676658	0.532725	0.278796	-0.934182	0	1	1	no
ENSRNOG00000019660	ENSRNOG00000019660	Spib	1:95004166-95009998	0.503903	0.264107	-0.932025	0	1	1	no
ENSRNOG00000000861	ENSRNOG00000000861	Zic3	X:143127645-143139155	1.40076	0.734529	-0.931313	0	1	1	no
ENSRNOG00000016413	ENSRNOG00000016413	Pstpip1	8:59693305-59732474	15.0272	7.88114	-0.931101	-1.04472	0.0109	0.504456	no
ENSRNOG00000031249	ENSRNOG00000031249	Slco1a5	4:179790208-179829841	0.225317	0.118177	-0.931007	0	1	1	no
ENSRNOG00000023209	ENSRNOG00000023209	Slamf7	13:87640179-87653930	0.118105	0.0619721	-0.930375	0	1	1	no
ENSRNOG00000015550	ENSRNOG00000015550	Ptgds	3:3632682-3635617	1.05863	0.555823	-0.929505	0	1	1	no
ENSRNOG00000033149	ENSRNOG00000033149	LOC100360477	17:72483857-72504050	0.100122	0.0525944	-0.928784	0	1	1	no
ENSRNOG00000004956	ENSRNOG00000004956	Phf15	10:37338456-37379931	2.89704	1.52535	-0.925434	-0.823657	0.044	0.999912	no
ENSRNOG00000026914	ENSRNOG00000026914	DYH1_RAT	16:6693773-6755849	0.400268	0.211227	-0.92217	0	1	1	no
ENSRNOG00000043113	ENSRNOG00000043113	Fam43b	5:157172203-157173321	1.51068	0.798283	-0.920224	0	1	1	no
ENSRNOG00000000507	ENSRNOG00000000507	Tulp1	20:6592447-6604349	0.298381	0.157684	-0.920122	0	1	1	no
ENSRNOG00000028664	ENSRNOG00000028664	D4A814_RAT	16:28093166-28259731	0.163334	0.0863346	-0.919813	0	1	1	no
ENSRNOG00000019445	ENSRNOG00000019445	Msln	10:15017161-15022823	7.03073	3.71636	-0.919786	-0.962401	0.0334	0.999912	no
ENSRNOG00000043768	ENSRNOG00000043768	ENSRNOG00000043768	1:97259367-97259485	42.5746	22.5273	-0.91832	0	1	1	no
ENSRNOG00000010716	ENSRNOG00000010716	Atoh8	4:105499941-105532118	0.622118	0.329333	-0.917641	0	1	1	no
ENSRNOG00000022565	ENSRNOG00000022565	Lrrc25	16:19315002-19317872	1.45411	0.769907	-0.917378	0	1	1	no
ENSRNOG00000011133	ENSRNOG00000011133	Trpc4	2:143350285-143485716	2.49063	1.319	-0.917071	-0.717593	0.1622	0.999912	no
ENSRNOG00000028114	ENSRNOG00000028114	LOC100361053	10:15581704-15582599	2.64826	1.40285	-0.916682	-0.451322	0.39535	0.999912	no
ENSRNOG00000019321	ENSRNOG00000019321	Cck	8:126492635-126499220	254.42	135.245	-0.911638	-0.914201	0.04385	0.999912	no
ENSRNOG00000027331	ENSRNOG00000027331	PPE1_RAT	X:55357782-55436089	0.584368	0.310662	-0.911531	0	1	1	no
ENSRNOG00000008409	ENSRNOG00000008409	Myo1f	7:16074713-16125255	15.1945	8.0783	-0.911426	-1.32969	0.0012	0.11061	no
ENSRNOG00000021029	ENSRNOG00000021029	Hamp	1:85978119-85980059	7.44543	3.95952	-0.911031	-0.945214	0.25535	0.999912	no
ENSRNOG00000033023	ENSRNOG00000033023	D3ZZI9_RAT	1:85233154-85234240	0.217937	0.115903	-0.910998	0	1	1	no
ENSRNOG00000019737	ENSRNOG00000019737	Sema4a	2:180552411-180570359	13.3335	7.09394	-0.910401	-1.15595	0.0111	0.511571	no
ENSRNOG00000008668	ENSRNOG00000008668	Vsig8	13:88561387-88569578	0.183195	0.0975322	-0.909429	0	1	1	no
ENSRNOG00000019142	ENSRNOG00000019142	Fas	1:238259199-238274745	0.688194	0.367056	-0.906817	0	1	1	no
ENSRNOG00000000573	ENSRNOG00000000573	Spock2	20:27397826-27421531	1.6939	0.90367	-0.906479	0	1	1	no
ENSRNOG00000042149	ENSRNOG00000042149	LOC100361741	4:56351119-56352906	0.690811	0.369732	-0.901814	0	1	1	no
ENSRNOG00000007925	ENSRNOG00000007925	Pak6	3:105141149-105191676	1.38922	0.744144	-0.900618	0	1	1	no
ENSRNOG00000043288	ENSRNOG00000043288	LOC690806	17:29430962-29445347	8.86677	4.75091	-0.900205	-0.917253	0.13475	0.999912	no
ENSRNOG00000025327	ENSRNOG00000025327	Tert	1:30445179-30465942	2.17759	1.16685	-0.900108	0	1	1	no
ENSRNOG00000016758	ENSRNOG00000016758	Loxl2	15:50018797-50068898	16.3284	8.74962	-0.900093	-1.28694	0.0035	0.234627	no
ENSRNOG00000003246	ENSRNOG00000003246	ENSRNOG00000003246	13:57427184-57427756	0.706974	0.379027	-0.899357	0	1	1	no
ENSRNOG00000020054	ENSRNOG00000020054	Pcdhb15	18:30285468-30287829	0.820305	0.440175	-0.898084	0	1	1	no
ENSRNOG00000011739	ENSRNOG00000011739	RGD1562639	8:69084584-69134719	3.40897	1.82941	-0.897957	-0.665994	0.07275	0.999912	no
ENSRNOG00000034948	ENSRNOG00000034948	SNORA5	19:10843498-10873028	6.11993	3.28647	-0.896975	0	1	1	no
ENSRNOG00000016852	ENSRNOG00000016852	Apobec3f	7:118121579-118140690	2.79372	1.50041	-0.896834	-0.742178	0.11705	0.999912	no
ENSRNOG00000005972	ENSRNOG00000005972	ENSRNOG00000005972	15:38291074-38371308	0.1223	0.0657434	-0.895501	0	1	1	no
ENSRNOG00000007888	ENSRNOG00000007888	Fam46b	5:151605302-151612602	4.0205	2.163	-0.894343	-0.799581	0.0948	0.999912	no
ENSRNOG00000007808	ENSRNOG00000007808	Nap1l5	4:87725193-87816242	0.779929	0.419895	-0.893315	0	1	1	no
ENSRNOG00000024125	ENSRNOG00000024125	D4A5Y9_RAT	15:87705022-87770018	1.25366	0.675501	-0.892116	0	1	1	no
ENSRNOG00000038930	ENSRNOG00000038930	Vom2r16	1:61402827-61420830	0.958264	0.51692	-0.890481	0	1	1	no
ENSRNOG00000039161	ENSRNOG00000039161	D3ZGH0_RAT	16:20346051-20347290	0.928573	0.50096	-0.890321	0	1	1	no
ENSRNOG00000038818	ENSRNOG00000038818	Znf307	17:50749544-50755739	0.967542	0.522013	-0.890238	0	1	1	no
ENSRNOG00000001249	ENSRNOG00000001249	Col6a1	20:12320154-12337691	85.063	45.8954	-0.890184	-0.835645	0.07075	0.999912	no
ENSRNOG00000017311	ENSRNOG00000017311	F1LUQ4_RAT	1:146313071-146422586	0.530633	0.286388	-0.889744	0	1	1	no
ENSRNOG00000022021	ENSRNOG00000022021	Spag6l	17:92802046-92850239	0.129635	0.0700035	-0.888952	0	1	1	no
ENSRNOG00000020277	ENSRNOG00000020277	Cntnap1	10:90198189-90210836	0.697012	0.3764	-0.888919	0	1	1	no
ENSRNOG00000024545	ENSRNOG00000024545	Ccdc18	14:2049504-2155239	4.03481	2.17906	-0.888795	-0.613529	0.1259	0.999912	no
ENSRNOG00000002937	ENSRNOG00000002937	Ren	13:46262766-46275209	0.0690142	0.037286	-0.888262	0	1	1	no
ENSRNOG00000024390	ENSRNOG00000024390	Osm	14:84857231-84860082	2.47547	1.33863	-0.886942	0	1	1	no
ENSRNOG00000032240	ENSRNOG00000032240	Gbp5	2:240428471-240447781	3.27313	1.77105	-0.886069	-0.817169	0.0623	0.999912	no
ENSRNOG00000026306	ENSRNOG00000026306	Clec5a	4:68174952-68491288	1.00684	0.545109	-0.885219	0	1	1	no
ENSRNOG00000001644	ENSRNOG00000001644	Tmem30c	11:44077492-44094851	0.173714	0.0940546	-0.885144	0	1	1	no
ENSRNOG00000015615	ENSRNOG00000015615	Tnfrsf11a	13:11983095-12014371	0.458461	0.248277	-0.884852	0	1	1	no
ENSRNOG00000032306	ENSRNOG00000032306	RGD1562431	9:68239019-68240659	0.121698	0.0659275	-0.884356	0	1	1	no
ENSRNOG00000015113	ENSRNOG00000015113	Mocos	18:16420502-16466040	4.06255	2.20216	-0.883464	-0.825104	0.0445	0.999912	no
ENSRNOG00000036856	ENSRNOG00000036856	LOC680874	5:172975020-172975868	1.10238	0.597657	-0.883235	0	1	1	no
ENSRNOG00000012036	ENSRNOG00000012036	PCSK5_RAT	1:220962600-221405914	2.2888	1.24099	-0.883105	0	1	1	no
ENSRNOG00000011541	ENSRNOG00000011541	Cygb	10:106759885-106769651	3.06201	1.66029	-0.883045	-0.756272	0.0948	0.999912	no
ENSRNOG00000020849	ENSRNOG00000020849	Hcst	1:85369349-85371383	2.00676	1.08827	-0.882827	0	1	1	no
ENSRNOG00000014768	ENSRNOG00000014768	D4A314_RAT	1:231881862-232292288	0.603941	0.327835	-0.881438	0	1	1	no
ENSRNOG00000011726	ENSRNOG00000011726	Grin1	3:3453783-3480369	0.0406023	0.022053	-0.880589	0	1	1	no
ENSRNOG00000019211	ENSRNOG00000019211	Olfml3	2:198958479-198961309	59.7173	32.4575	-0.879596	-1.20712	0.01265	0.546569	no
ENSRNOG00000010359	ENSRNOG00000010359	Bik	7:121377003-121396609	4.99532	2.71512	-0.879564	-0.826446	0.1141	0.999912	no
ENSRNOG00000042139	ENSRNOG00000042139	Clec4a1	4:159426791-159436328	2.31236	1.25758	-0.878714	0	1	1	no
ENSRNOG00000021471	ENSRNOG00000021471	D3ZFT6_RAT	4:103029531-103030127	0.62346	0.339108	-0.878553	0	1	1	no
ENSRNOG00000017123	ENSRNOG00000017123	B2m	3:108927918-108932718	1151.9	626.575	-0.878452	-1.164	0.05405	0.999912	no
ENSRNOG00000010063	ENSRNOG00000010063	Htr2a	15:55463350-55533964	0.155984	0.084915	-0.877305	0	1	1	no
ENSRNOG00000042704	ENSRNOG00000042704	F1LN80_RAT	8:44962759-44977274	4.3687	2.37857	-0.877108	-0.797274	0.08625	0.999912	no
ENSRNOG00000008904	ENSRNOG00000008904	Fli1	8:32187992-32309782	10.3409	5.6306	-0.876998	-0.91367	0.10155	0.999912	no
ENSRNOG00000001584	ENSRNOG00000001584	LOC304131	11:27316514-27360820	0.103266	0.0562735	-0.875836	0	1	1	no
ENSRNOG00000017485	ENSRNOG00000017485	Cd72	5:59913792-59925437	0.89468	0.487672	-0.875461	0	1	1	no
ENSRNOG00000027098	ENSRNOG00000027098	Sez6l2	1:186127118-186147462	0.607662	0.331329	-0.875004	0	1	1	no
ENSRNOG00000037911	ENSRNOG00000037911	LOC680227	X:91425607-91463006	0.50356	0.274774	-0.873922	0	1	1	no
ENSRNOG00000004409	ENSRNOG00000004409	Sash3	X:134511775-134526487	4.96445	2.71087	-0.87288	-0.842147	0.0576	0.999912	no
ENSRNOG00000027592	ENSRNOG00000027592	Rerg	4:174126623-174139628	2.19189	1.19719	-0.872517	0	1	1	no
ENSRNOG00000003781	ENSRNOG00000003781	Atp10b	10:28319081-28436878	0.263558	0.14405	-0.871555	0	1	1	no
ENSRNOG00000002004	ENSRNOG00000002004	D4A123_RAT	14:12792191-12800272	0.530063	0.289749	-0.871361	0	1	1	no
ENSRNOG00000033706	ENSRNOG00000033706	Klk14	1:94102000-94105058	16.2023	8.86057	-0.87073	-1.05763	0.0514	0.999912	no
ENSRNOG00000012155	ENSRNOG00000012155	Sox15	10:56472825-56480188	0.625045	0.34307	-0.865455	0	1	1	no
ENSRNOG00000036927	ENSRNOG00000036927	F1M8X4_RAT	2:235585164-235589457	0.0286406	0.0157292	-0.864613	0	1	1	no
ENSRNOG00000037565	ENSRNOG00000037565	ENSRNOG00000037565	X:128598088-128598500	3.2652	1.79618	-0.862234	0	1	1	no
ENSRNOG00000024620	ENSRNOG00000024620	F1M9P7_RAT	1:226591019-226659773	0.496569	0.273219	-0.861933	0	1	1	no
ENSRNOG00000018664	ENSRNOG00000018664	Klk7	1:94242548-94246711	0.338526	0.186329	-0.861417	0	1	1	no
ENSRNOG00000029461	ENSRNOG00000029461	RGD1563570	14:44696671-44697149	0.35478	0.195287	-0.861327	0	1	1	no
ENSRNOG00000043297	ENSRNOG00000043297	ENSRNOG00000043297	4:171846519-171846682	15.0022	8.26098	-0.860787	0	1	1	no
ENSRNOG00000026810	ENSRNOG00000026810	F1M4H2_RAT	1:78174629-78176965	0.712286	0.39243	-0.860022	0	1	1	no
ENSRNOG00000036829	ENSRNOG00000036829	Nckap1l	7:142351953-142397045	3.69818	2.03764	-0.859915	-0.93134	0.0232	0.796942	no
ENSRNOG00000012402	ENSRNOG00000012402	RGD1565212	15:43236340-43253214	0.135865	0.0748936	-0.859259	0	1	1	no
ENSRNOG00000029249	ENSRNOG00000029249	D3ZEA4_RAT	1:968208-972441	0.14554	0.0802328	-0.859154	0	1	1	no
ENSRNOG00000015397	ENSRNOG00000015397	Cpne7	19:53449427-53466072	0.200792	0.110697	-0.85908	0	1	1	no
ENSRNOG00000042847	ENSRNOG00000042847	LOC687707	10:57497192-57501511	0.360899	0.198996	-0.858852	0	1	1	no
ENSRNOG00000003755	ENSRNOG00000003755	Clgn	19:26404125-26436081	0.0983586	0.0543005	-0.857087	0	1	1	no
ENSRNOG00000017998	ENSRNOG00000017998	S100z	2:25852472-25854097	1.3724	0.758247	-0.855962	0	1	1	no
ENSRNOG00000017511	ENSRNOG00000017511	Dcdc2	17:46899655-47090283	0.750918	0.41511	-0.855161	0	1	1	no
ENSRNOG00000020784	ENSRNOG00000020784	RGD1565025	1:208327892-208330474	0.761446	0.422073	-0.851248	0	1	1	no
ENSRNOG00000024310	ENSRNOG00000024310	Kcnf1	6:40911051-40912533	0.191635	0.106237	-0.851073	0	1	1	no
ENSRNOG00000042475	ENSRNOG00000042475	ENSRNOG00000042475	12:12306564-12335261	0.402386	0.223231	-0.850047	0	1	1	no
ENSRNOG00000017283	ENSRNOG00000017283	Kcnt1	3:4035677-4088029	2.33359	1.29471	-0.849919	0	1	1	no
ENSRNOG00000014519	ENSRNOG00000014519	Amac1	10:56580485-56582258	0.636854	0.353497	-0.849266	0	1	1	no
ENSRNOG00000026323	ENSRNOG00000026323	Afaf	5:115214525-115224207	1.91711	1.06428	-0.849048	0	1	1	no
ENSRNOG00000006997	ENSRNOG00000006997	App	11:24457765-24693964	146.914	81.6355	-0.847702	-0.861472	0.04915	0.999912	no
ENSRNOG00000008417	ENSRNOG00000008417	Giot1	7:11736544-11740787	3.58475	1.99223	-0.84749	-0.769799	0.08485	0.999912	no
ENSRNOG00000027542	ENSRNOG00000027542	LOC100302465	1:193757548-193849262	3.62624	2.01607	-0.846932	-0.878323	0.0434	0.999912	no
ENSRNOG00000014064	ENSRNOG00000014064	Ctsh	8:94971673-94990410	114.423	63.6195	-0.84683	-1.04273	0.0366	0.999912	no
ENSRNOG00000025898	ENSRNOG00000025898	F1LTS3_RAT	7:129626530-129665010	0.0600157	0.0333795	-0.846378	0	1	1	no
ENSRNOG00000023576	ENSRNOG00000023576	RGD1305645	9:42931050-42950559	1.64769	0.916541	-0.846169	0	1	1	no
ENSRNOG00000024073	ENSRNOG00000024073	Syce1	1:200930362-200941365	0.435321	0.24218	-0.846001	0	1	1	no
ENSRNOG00000003715	ENSRNOG00000003715	Srpx2	X:121446755-121468690	0.317648	0.176863	-0.844792	0	1	1	no
ENSRNOG00000011178	ENSRNOG00000011178	Lrp2bp	16:49523626-49539905	0.20257	0.1128	-0.844658	0	1	1	no
ENSRNOG00000024115	ENSRNOG00000024115	C6	2:53691287-53764541	0.368836	0.205392	-0.844599	0	1	1	no
ENSRNOG00000016136	ENSRNOG00000016136	Pdcd1lg2	1:233090482-233156417	0.273537	0.152683	-0.841197	0	1	1	no
ENSRNOG00000004319	ENSRNOG00000004319	ENSRNOG00000004319	X:55835048-55835534	1.23098	0.687393	-0.840598	0	1	1	no
ENSRNOG00000027880	ENSRNOG00000027880	Nbeal2	8:115005585-115035562	4.38231	2.44819	-0.839979	-1.08929	0.0112	0.514038	no
ENSRNOG00000011250	ENSRNOG00000011250	Inmt	4:83934017-83938314	0.438876	0.245225	-0.839704	0	1	1	no
ENSRNOG00000027195	ENSRNOG00000027195	Clrn2	14:70728249-70737940	1.42787	0.797847	-0.839679	0	1	1	no
ENSRNOG00000038906	ENSRNOG00000038906	Hist1h2ail	17:48505937-48506348	2.659	1.48594	-0.839509	0	1	1	no
ENSRNOG00000028879	ENSRNOG00000028879	F1M5S2_RAT	7:139538523-139584115	0.298036	0.166678	-0.838426	0	1	1	no
ENSRNOG00000001103	ENSRNOG00000001103	RGD1560686	12:12804043-13087706	1.09155	0.610788	-0.837639	0	1	1	no
ENSRNOG00000017477	ENSRNOG00000017477	MMP23_RAT	5:172486916-172489445	4.78894	2.68029	-0.837315	-0.62405	0.13075	0.999912	no
ENSRNOG00000015383	ENSRNOG00000015383	F1M090_RAT	18:14032582-14135093	0.145736	0.0815898	-0.8369	0	1	1	no
ENSRNOG00000011568	ENSRNOG00000011568	Rspo3	1:29072170-29156096	1.5602	0.873822	-0.836321	0	1	1	no
ENSRNOG00000001622	ENSRNOG00000001622	Impg2	11:45267157-45385026	0.168105	0.0942273	-0.835143	0	1	1	no
ENSRNOG00000030736	ENSRNOG00000030736	Hist2h2ac	2:191023501-191023891	0.244419	0.137312	-0.831896	0	1	1	no
ENSRNOG00000031189	ENSRNOG00000031189	Ido1	16:71866339-71878373	1.2095	0.679988	-0.830826	0	1	1	no
ENSRNOG00000021116	ENSRNOG00000021116	Bnipl	2:190151908-190161898	0.269182	0.151615	-0.828168	0	1	1	no
ENSRNOG00000017872	ENSRNOG00000017872	LOC100365083	1:206502623-206510746	13.8178	7.78389	-0.827961	-0.534788	0.25855	0.999912	no
ENSRNOG00000011172	ENSRNOG00000011172	Ccdc67	8:12362692-12427025	0.148614	0.0837238	-0.827858	0	1	1	no
ENSRNOG00000014953	ENSRNOG00000014953	Fbxo39	10:59200070-59202680	0.557883	0.314314	-0.827758	0	1	1	no
ENSRNOG00000031017	ENSRNOG00000031017	ENSRNOG00000031017	10:86354764-86355378	0.512036	0.288893	-0.825707	0	1	1	no
ENSRNOG00000008246	ENSRNOG00000008246	Emilin1	6:25438940-25446658	15.8087	8.9228	-0.825151	-1.02733	0.0126	0.546544	no
ENSRNOG00000042965	ENSRNOG00000042965	RGD1562378	4:173815374-173815686	9.85846	5.56444	-0.825126	-0.951199	0.31165	0.999912	no
ENSRNOG00000025154	ENSRNOG00000025154	NH2L1_RAT	1:267131708-267190496	1.83866	1.03837	-0.824335	0	1	1	no
ENSRNOG00000026004	ENSRNOG00000026004	ENSRNOG00000026004	3:117684288-117685077	0.0798208	0.0450857	-0.824096	0	1	1	no
ENSRNOG00000030731	ENSRNOG00000030731	LOC100359529	6:60312361-60370242	11.0382	6.25122	-0.8203	-0.83819	0.50145	0.999912	no
ENSRNOG00000037845	ENSRNOG00000037845	Cysltr1	X:94802077-94803133	0.144235	0.0817037	-0.819951	0	1	1	no
ENSRNOG00000028891	ENSRNOG00000028891	Cyp2t1	1:82228605-82240355	1.38939	0.787246	-0.819571	0	1	1	no
ENSRNOG00000025736	ENSRNOG00000025736	Tcf23	6:25384027-25388552	13.0266	7.38362	-0.819061	-0.867976	0.13775	0.999912	no
ENSRNOG00000001001	ENSRNOG00000001001	Retn	12:2499630-2501370	0.567545	0.32214	-0.817046	0	1	1	no
ENSRNOG00000024717	ENSRNOG00000024717	Espnl	9:90547265-90570761	0.0769022	0.0436522	-0.816971	0	1	1	no
ENSRNOG00000010340	ENSRNOG00000010340	D3ZRQ0_RAT	10:40248087-40265634	3.4246	1.94469	-0.816398	-0.283101	0.6039	0.999912	no
ENSRNOG00000045495	ENSRNOG00000045495	U6	18:31226491-31226594	474.177	269.267	-0.816389	0	1	1	no
ENSRNOG00000004662	ENSRNOG00000004662	RGD1560687	7:13799336-13800061	0.348043	0.197754	-0.815561	0	1	1	no
ENSRNOG00000019094	ENSRNOG00000019094	Gstm2	2:203548674-203553380	13.3271	7.57358	-0.815312	-0.718399	0.0684	0.999912	no
ENSRNOG00000015695	ENSRNOG00000015695	Sult5a1	19:53472682-53477607	1.48856	0.846265	-0.814736	0	1	1	no
ENSRNOG00000029564	ENSRNOG00000029564	Trat1	11:53279299-53321892	0.0503568	0.0286478	-0.81376	0	1	1	no
ENSRNOG00000014705	ENSRNOG00000014705	Rbm20	1:259905544-260144190	0.21246	0.120938	-0.812923	0	1	1	no
ENSRNOG00000004781	ENSRNOG00000004781	Crmp1	14:79076300-79122240	6.85672	3.90393	-0.81259	-0.926084	0.0231	0.796942	no
ENSRNOG00000014010	ENSRNOG00000014010	Gfra2	15:51279769-51371052	1.42391	0.812896	-0.808712	0	1	1	no
ENSRNOG00000024566	ENSRNOG00000024566	RGD1305090	5:145505493-145521215	1.83254	1.04638	-0.808434	0	1	1	no
ENSRNOG00000042259	ENSRNOG00000042259	Slc22a14	8:124142456-124148191	0.0566164	0.0323296	-0.808364	0	1	1	no
ENSRNOG00000005425	ENSRNOG00000005425	Cyp4f5	7:13119550-13134014	1.55656	0.88948	-0.807324	0	1	1	no
ENSRNOG00000036635	ENSRNOG00000036635	D3ZTM8_RAT	1:211618252-211627146	3.93524	2.24946	-0.806871	-0.2227	0.7595	0.999912	no
ENSRNOG00000016412	ENSRNOG00000016412	Fxyd6	8:48323869-48347034	37.1527	21.2389	-0.806759	-1.33916	0.0422	0.999912	no
ENSRNOG00000017020	ENSRNOG00000017020	Inpp5d	9:86576738-86682238	2.60066	1.48676	-0.806706	-0.760153	0.0582	0.999912	no
ENSRNOG00000002624	ENSRNOG00000002624	Edaradd	17:67115036-67143933	2.5959	1.48415	-0.806603	0	1	1	no
ENSRNOG00000003205	ENSRNOG00000003205	Ldb2	14:71374735-71696519	4.1632	2.38191	-0.805576	-0.66508	0.10395	0.999912	no
ENSRNOG00000037757	ENSRNOG00000037757	Fam26f	20:37668508-37670178	1.26092	0.721431	-0.80554	0	1	1	no
ENSRNOG00000009344	ENSRNOG00000009344	Syt16	6:96684621-96774513	1.79462	1.02733	-0.804774	0	1	1	no
ENSRNOG00000026014	ENSRNOG00000026014	Pnma5	X:159031093-159032404	0.670188	0.383994	-0.803483	0	1	1	no
ENSRNOG00000032397	ENSRNOG00000032397	LOC688679	19:14761529-14810064	0.941006	0.539365	-0.802942	0	1	1	no
ENSRNOG00000017496	ENSRNOG00000017496	Cnp	10:89519418-89525977	8.81966	5.05564	-0.802829	-1.00887	0.02395	0.807655	no
ENSRNOG00000037312	ENSRNOG00000037312	F1LX98_RAT	2:188536662-189339624	0.358606	0.205578	-0.802717	0	1	1	no
ENSRNOG00000038349	ENSRNOG00000038349	F1LU22_RAT	5:107304695-107304878	39.0928	22.4229	-0.801926	-2.42834	0.35095	0.999912	no
ENSRNOG00000032218	ENSRNOG00000032218	F1LTR6_RAT	14:45843952-45844879	0.286405	0.164279	-0.801908	0	1	1	no
ENSRNOG00000020584	ENSRNOG00000020584	Efna3	2:181498601-181508170	0.457882	0.262705	-0.801531	0	1	1	no
ENSRNOG00000015011	ENSRNOG00000015011	Fam189a2	1:227335484-227410712	3.62825	2.08221	-0.80116	-0.716266	0.0882	0.999912	no
ENSRNOG00000007625	ENSRNOG00000007625	B3galt1	3:50146766-50160110	0.0683036	0.0392506	-0.799249	0	1	1	no
ENSRNOG00000010646	ENSRNOG00000010646	Tmem229b	6:101599754-101644033	2.86954	1.6492	-0.799048	-0.850966	0.0584	0.999912	no
ENSRNOG00000042059	ENSRNOG00000042059	Rccd1	1:136134225-136139608	2.00121	1.15084	-0.798179	0	1	1	no
ENSRNOG00000004448	ENSRNOG00000004448	RGD1307051	7:45621907-45833803	1.44315	0.830871	-0.796524	0	1	1	no
ENSRNOG00000042554	ENSRNOG00000042554	D3ZTB6_RAT	6:75204573-75204771	10.6221	6.11603	-0.7964	0	1	1	no
ENSRNOG00000013552	ENSRNOG00000013552	Scd1	1:249458698-249471514	8.49937	4.89939	-0.794752	-1.11797	0.007	0.383302	no
ENSRNOG00000042665	ENSRNOG00000042665	F1LTD4_RAT	1:267738171-267738564	14.189	8.19315	-0.792281	-1.60716	0.4243	0.999912	no
ENSRNOG00000034029	ENSRNOG00000034029	F1M1X4_RAT	X:35692435-35692764	10.87	6.28019	-0.791468	0	1	1	no
ENSRNOG00000018827	ENSRNOG00000018827	Htr7	1:240134691-240260620	0.130689	0.0755289	-0.791042	0	1	1	no
ENSRNOG00000021067	ENSRNOG00000021067	Fxyd7	1:86086023-86095045	0.855138	0.49451	-0.790156	0	1	1	no
ENSRNOG00000009772	ENSRNOG00000009772	Kirrel3	8:34717002-34835953	0.605162	0.350396	-0.788336	0	1	1	no
ENSRNOG00000006478	ENSRNOG00000006478	Gja10	5:48898494-48902121	0.195229	0.113044	-0.788277	0	1	1	no
ENSRNOG00000012756	ENSRNOG00000012756	D3ZG94_RAT	X:8096169-8129172	1.18114	0.684115	-0.787865	0	1	1	no
ENSRNOG00000021046	ENSRNOG00000021046	Sult2b1	1:96197897-96262346	0.253876	0.147165	-0.786685	0	1	1	no
ENSRNOG00000015093	ENSRNOG00000015093	Sparcl1	14:6766345-6797580	4.15497	2.40882	-0.78651	-0.834313	0.0588	0.999912	no
ENSRNOG00000002196	ENSRNOG00000002196	LOC100361733	14:37278679-37291755	3.89919	2.26067	-0.786423	-0.64992	0.2451	0.999912	no
ENSRNOG00000039812	ENSRNOG00000039812	ENSRNOG00000039812	10:11724303-11724644	4.29746	2.49201	-0.786173	0	1	1	no
ENSRNOG00000005185	ENSRNOG00000005185	Nxph3	10:84201915-84206594	1.28527	0.745415	-0.785955	0	1	1	no
ENSRNOG00000032642	ENSRNOG00000032642	RGD1310036	8:113197896-113201553	0.0140598	0.00815847	-0.785203	0	1	1	no
ENSRNOG00000020871	ENSRNOG00000020871	D3ZB23_RAT	1:82385958-82418177	2.78497	1.61728	-0.784091	-0.627014	0.1127	0.999912	no
ENSRNOG00000024871	ENSRNOG00000024871	F1M394_RAT	2:77183027-77585703	0.0785333	0.045607	-0.784048	0	1	1	no
ENSRNOG00000004861	ENSRNOG00000004861	Itga4	3:62024746-62097456	1.45779	0.846765	-0.783751	0	1	1	no
ENSRNOG00000000815	ENSRNOG00000000815	Smpdl3a	20:36821915-36844891	12.5004	7.26296	-0.783343	-0.978887	0.02935	0.952024	no
ENSRNOG00000023042	ENSRNOG00000023042	RS30_RAT	6:86479582-86529071	8.25018	4.79787	-0.782033	-0.289993	0.50915	0.999912	no
ENSRNOG00000013880	ENSRNOG00000013880	Slpil3	3:155265149-155437490	1.96838	1.14697	-0.77918	0	1	1	no
ENSRNOG00000001302	ENSRNOG00000001302	Adora2a	20:13815718-13834131	6.80676	3.97231	-0.776992	-0.927196	0.04165	0.999912	no
ENSRNOG00000028566	ENSRNOG00000028566	Pld4	6:137744703-137752222	1.66049	0.969452	-0.776364	0	1	1	no
ENSRNOG00000008445	ENSRNOG00000008445	D4A3W8_RAT	6:93402303-93411617	8.63948	5.04498	-0.776097	-0.989882	0.0302	0.967038	no
ENSRNOG00000013463	ENSRNOG00000013463	Kcnj8	4:180143299-180149918	0.77068	0.450206	-0.775549	0	1	1	no
ENSRNOG00000011719	ENSRNOG00000011719	Ngb	6:111231187-111236255	0.102686	0.0600374	-0.774311	0	1	1	no
ENSRNOG00000008518	ENSRNOG00000008518	Gsg1	4:172149688-172208267	0.60026	0.351859	-0.770591	0	1	1	no
ENSRNOG00000008031	ENSRNOG00000008031	Cacna2d4	4:155546327-155658638	0.13419	0.0786756	-0.770292	0	1	1	no
ENSRNOG00000033215	ENSRNOG00000033215	RT1-Db1	20:4671512-4681035	8.19488	4.80576	-0.769959	-0.654919	0.10815	0.999912	no
ENSRNOG00000023459	ENSRNOG00000023459	RGD1566001	5:136414032-136423756	0.504409	0.295847	-0.769744	0	1	1	no
ENSRNOG00000029195	ENSRNOG00000029195	Uba7	8:113244828-113253636	2.51666	1.47701	-0.768833	-0.703521	0.0824	0.999912	no
ENSRNOG00000037117	ENSRNOG00000037117	F1M4Z4_RAT	8:122869207-122940157	0.62463	0.366635	-0.768658	0	1	1	no
ENSRNOG00000033343	ENSRNOG00000033343	POLS2_RAT	1:187217602-187233400	2.5127	1.47511	-0.768413	0	1	1	no
ENSRNOG00000002751	ENSRNOG00000002751	Zdhhc15	X:92568201-92700448	1.84583	1.08393	-0.768005	0	1	1	no
ENSRNOG00000029979	ENSRNOG00000029979	RGD1563815	20:13047855-13112525	0.01565	0.00919115	-0.767841	0	1	1	no
ENSRNOG00000033067	ENSRNOG00000033067	F1LV06_RAT	7:17337207-17338056	0.29767	0.174938	-0.766869	0	1	1	no
ENSRNOG00000031258	ENSRNOG00000031258	Ly49si2	4:167553042-167574600	0.554069	0.325849	-0.765861	0	1	1	no
ENSRNOG00000006052	ENSRNOG00000006052	Sulf2	3:157197255-157298389	27.8015	16.3514	-0.765747	-1.17038	0.0082	0.418593	no
ENSRNOG00000029579	ENSRNOG00000029579	RT1-CE2	20:3499166-3842473	1.05994	0.623942	-0.764496	0	1	1	no
ENSRNOG00000013265	ENSRNOG00000013265	Tgfbr2	8:120593594-120680453	50.1161	29.5051	-0.764309	-1.01404	0.0195	0.716576	no
ENSRNOG00000034190	ENSRNOG00000034190	IGG2B_RAT	6:138287131-138663084	7.84275	4.61836	-0.763979	-0.693392	0.0568	0.999912	no
ENSRNOG00000013867	ENSRNOG00000013867	Fgf1	18:31785481-31806452	0.328023	0.193394	-0.762253	0	1	1	no
ENSRNOG00000003172	ENSRNOG00000003172	Serpinf1	10:62713442-62718711	39.1194	23.065	-0.762179	-0.85167	0.03835	0.999912	no
ENSRNOG00000009411	ENSRNOG00000009411	Chn2	4:82407667-82678496	5.302	3.12798	-0.761307	-0.546954	0.261	0.999912	no
ENSRNOG00000006588	ENSRNOG00000006588	Meox2	6:55895757-55957066	2.59477	1.53147	-0.760688	0	1	1	no
ENSRNOG00000016925	ENSRNOG00000016925	Rbm24	17:24219744-24229742	0.729675	0.431771	-0.756986	0	1	1	no
ENSRNOG00000001606	ENSRNOG00000001606	Adamts5	11:25503379-25548851	0.420682	0.248969	-0.756766	0	1	1	no
ENSRNOG00000019244	ENSRNOG00000019244	Mxra8	5:172698062-172702598	14.4977	8.58473	-0.755983	-0.867745	0.0383	0.999912	no
ENSRNOG00000022764	ENSRNOG00000022764	Evi2a	10:65532028-65765768	1.84228	1.0916	-0.755041	0	1	1	no
ENSRNOG00000022635	ENSRNOG00000022635	Dlg2	1:148051657-149274633	0.0672055	0.0398215	-0.755033	0	1	1	no
ENSRNOG00000038480	ENSRNOG00000038480	CN050_RAT	6:99010779-99028520	4.37581	2.594	-0.754369	-0.697729	0.1284	0.999912	no
ENSRNOG00000018903	ENSRNOG00000018903	P85A_RAT	2:32602479-32675350	5.7946	3.43721	-0.753471	-0.801869	0.0437	0.999912	no
ENSRNOG00000008560	ENSRNOG00000008560	D4A7I7_RAT	5:139876072-139956693	0.350458	0.207908	-0.753295	0	1	1	no
ENSRNOG00000002964	ENSRNOG00000002964	Xcl1	13:80691194-80694638	0.58286	0.345836	-0.753062	0	1	1	no
ENSRNOG00000011612	ENSRNOG00000011612	Tdo2	2:173594017-173611833	3.98741	2.36646	-0.752722	-0.5111	0.4689	0.999912	no
ENSRNOG00000030506	ENSRNOG00000030506	LOC100361706	11:84059260-84199863	2.37895	1.41282	-0.751751	-0.359716	0.4974	0.999912	no
ENSRNOG00000011680	ENSRNOG00000011680	Il16	1:139908060-140000146	0.936088	0.555935	-0.751726	0	1	1	no
ENSRNOG00000033266	ENSRNOG00000033266	Tmprss8	10:13226052-13229742	0.121494	0.0721725	-0.751365	0	1	1	no
ENSRNOG00000033004	ENSRNOG00000033004	LOC100361076	17:50391275-50391587	1.13371	0.673993	-0.750245	0	1	1	no
ENSRNOG00000004411	ENSRNOG00000004411	Tspan8	7:55104256-55136905	34.5619	20.5622	-0.749186	-1.06125	0.03105	0.972929	no
ENSRNOG00000039568	ENSRNOG00000039568	RGD1308112	13:47483082-47483889	1.61126	0.958764	-0.748938	0	1	1	no
ENSRNOG00000011799	ENSRNOG00000011799	F1LNU5_RAT	8:21030087-21038281	2.19697	1.30748	-0.748724	0	1	1	no
ENSRNOG00000002046	ENSRNOG00000002046	Cd200r2	11:57382095-57397038	0.153598	0.0914196	-0.748587	0	1	1	no
ENSRNOG00000008001	ENSRNOG00000008001	RAB3B_RAT	5:130185154-130284037	0.717706	0.4276	-0.74713	0	1	1	no
ENSRNOG00000040000	ENSRNOG00000040000	Cts8	17:9182039-9194211	2.59345	1.54588	-0.746443	0	1	1	no
ENSRNOG00000033109	ENSRNOG00000033109	D3ZLM1_RAT	15:32196553-32197134	0.232479	0.138586	-0.746321	0	1	1	no
ENSRNOG00000038836	ENSRNOG00000038836	LOC100365730	17:50352762-50353155	0.750125	0.447299	-0.745891	0	1	1	no
ENSRNOG00000004032	ENSRNOG00000004032	D3ZUJ3_RAT	10:105887618-105900263	23.7288	14.1548	-0.745348	-0.922022	0.07845	0.999912	no
ENSRNOG00000029786	ENSRNOG00000029786	Nudt11	X:28682883-28683450	0.12658	0.0755108	-0.745293	0	1	1	no
ENSRNOG00000022822	ENSRNOG00000022822	Fam169b	1:123057581-123115563	0.16515	0.0985286	-0.745161	0	1	1	no
ENSRNOG00000030715	ENSRNOG00000030715	Cfh	13:53252248-53355987	1.53379	0.915274	-0.744821	0	1	1	no
ENSRNOG00000020787	ENSRNOG00000020787	Lhb	1:95890281-95893978	0.752916	0.449569	-0.743945	0	1	1	no
ENSRNOG00000001324	ENSRNOG00000001324	Asmt	12:16811885-16817210	0.342773	0.204815	-0.742932	0	1	1	no
ENSRNOG00000021490	ENSRNOG00000021490	LOC689435	1:5472-17577	0.0911085	0.0544521	-0.742598	0	1	1	no
ENSRNOG00000027212	ENSRNOG00000027212	Tekt3	10:49239760-49273713	0.867304	0.518577	-0.74198	0	1	1	no
ENSRNOG00000003244	ENSRNOG00000003244	Ltc4s	10:35786876-35788838	1.25403	0.749819	-0.741955	0	1	1	no
ENSRNOG00000008479	ENSRNOG00000008479	Slc8a1	6:4421221-4712293	1.4604	0.873376	-0.741689	0	1	1	no
ENSRNOG00000022483	ENSRNOG00000022483	Trim50	12:22455222-22472104	0.35443	0.211973	-0.741619	0	1	1	no
ENSRNOG00000023941	ENSRNOG00000023941	Fam178b	9:35507121-35617171	1.20437	0.720767	-0.74067	0	1	1	no
ENSRNOG00000038074	ENSRNOG00000038074	D4A4D5_RAT	15:74072079-74072469	36.8077	22.0317	-0.740427	-1.26789	0.08625	0.999912	no
ENSRNOG00000032980	ENSRNOG00000032980	F1M1I4_RAT	11:41665669-41667135	0.510416	0.305518	-0.740413	0	1	1	no
ENSRNOG00000031343	ENSRNOG00000031343	LOC684741	12:17662760-17674182	0.0515498	0.0308647	-0.740008	0	1	1	no
ENSRNOG00000009341	ENSRNOG00000009341	Hivep3	5:140649144-140716509	0.132083	0.0790949	-0.739789	0	1	1	no
ENSRNOG00000025638	ENSRNOG00000025638	Npm2	15:51049548-51056301	2.17469	1.30312	-0.738842	0	1	1	no
ENSRNOG00000001157	ENSRNOG00000001157	F1M7D3_RAT	20:9294801-9350087	0.174997	0.104886	-0.738504	0	1	1	no
ENSRNOG00000024799	ENSRNOG00000024799	D3ZNV9_RAT	3:137188533-137193276	6.30766	3.7806	-0.738488	-1.01768	0.0149	0.614959	no
ENSRNOG00000029762	ENSRNOG00000029762	Acr	7:127885398-127891552	0.0722073	0.0433161	-0.737243	0	1	1	no
ENSRNOG00000019509	ENSRNOG00000019509	Fbxl15	1:251544340-251546582	3.86576	2.3194	-0.737001	-0.713792	0.1685	0.999912	no
ENSRNOG00000008911	ENSRNOG00000008911	LOC691317	5:165179953-165193917	2.12966	1.27854	-0.736129	0	1	1	no
ENSRNOG00000010283	ENSRNOG00000010283	Cd28	9:59342272-59367743	0.253074	0.151952	-0.73594	0	1	1	no
ENSRNOG00000002994	ENSRNOG00000002994	Popdc2	11:64154286-64170282	1.02892	0.618413	-0.734489	0	1	1	no
ENSRNOG00000040171	ENSRNOG00000040171	F1LU89_RAT	15:1192013-2324351	2.35744	1.41748	-0.733886	0	1	1	no
ENSRNOG00000011346	ENSRNOG00000011346	Ehd2	1:76292179-76310584	11.9492	7.18945	-0.732964	-0.886937	0.05615	0.999912	no
ENSRNOG00000024412	ENSRNOG00000024412	LOC100362226	3:3351039-3351512	0.427892	0.257463	-0.732879	0	1	1	no
ENSRNOG00000006306	ENSRNOG00000006306	Gip	10:84732646-84740798	3.65213	2.19794	-0.732585	-0.589921	0.2858	0.999912	no
ENSRNOG00000021719	ENSRNOG00000021719	F1LX81_RAT	10:71173391-71175038	4.37894	2.63626	-0.732092	-0.700465	0.1233	0.999912	no
ENSRNOG00000030363	ENSRNOG00000030363	RGD1311659	18:6042096-6047010	0.499803	0.300989	-0.731647	0	1	1	no
ENSRNOG00000012332	ENSRNOG00000012332	Rad51l1	6:102066779-102108914	3.8255	2.30429	-0.731327	-0.482868	0.2417	0.999912	no
ENSRNOG00000010725	ENSRNOG00000010725	Cpa1	4:57549259-57555361	0.126732	0.0763689	-0.730723	0	1	1	no
ENSRNOG00000043375	ENSRNOG00000043375	LOC100363178	2:201108123-201186788	0.113478	0.0683991	-0.730361	0	1	1	no
ENSRNOG00000019435	ENSRNOG00000019435	Psd	1:251527889-251542740	0.432144	0.260744	-0.72888	0	1	1	no
ENSRNOG00000023708	ENSRNOG00000023708	Tmem176a	4:76734381-76977649	7.10813	4.28936	-0.728706	-0.0084821	0.04695	0.999912	no
ENSRNOG00000027935	ENSRNOG00000027935	Lrrc34	2:117173232-117193236	0.0880372	0.0531301	-0.728584	0	1	1	no
ENSRNOG00000006774	ENSRNOG00000006774	Ccr5	8:128909857-128912263	0.857313	0.517727	-0.727631	0	1	1	no
ENSRNOG00000032150	ENSRNOG00000032150	Adcy2	17:4879218-5040433	1.04527	0.631413	-0.727222	0	1	1	no
ENSRNOG00000020338	ENSRNOG00000020338	Lgals4	1:83942896-83950613	0.0990716	0.0598629	-0.726809	0	1	1	no
ENSRNOG00000039310	ENSRNOG00000039310	D3ZI04_RAT	18:35366478-35388331	0.07289	0.0440673	-0.726012	0	1	1	no
ENSRNOG00000033091	ENSRNOG00000033091	D4AE05_RAT	3:67094167-67095038	0.0703619	0.0425486	-0.725682	0	1	1	no
ENSRNOG00000003148	ENSRNOG00000003148	TIMP2_RAT	10:108311235-108358916	133.235	80.6382	-0.724437	-1.02028	0.0288	0.942476	no
ENSRNOG00000038642	ENSRNOG00000038642	ENSRNOG00000038642	16:56333975-56334976	0.0592338	0.0358554	-0.72423	0	1	1	no
ENSRNOG00000031702	ENSRNOG00000031702	ENSRNOG00000031702	14:43415371-43416396	0.0575533	0.0348435	-0.724011	0	1	1	no
ENSRNOG00000020560	ENSRNOG00000020560	Dmbt1	1:190427622-190564079	3.46941	2.10084	-0.723723	-0.475837	0.31725	0.999912	no
ENSRNOG00000027839	ENSRNOG00000027839	Ptk2b	15:45589212-45718044	15.1142	9.15949	-0.722569	-0.980162	0.0162	0.63768	no
ENSRNOG00000008223	ENSRNOG00000008223	Cnr1	5:50427172-50449344	0.54202	0.328626	-0.721901	0	1	1	no
ENSRNOG00000009299	ENSRNOG00000009299	Adra2c	14:81108143-81109520	0.0406425	0.0246432	-0.721801	0	1	1	no
ENSRNOG00000012301	ENSRNOG00000012301	RGD1310371	1:140036327-140061890	0.040173	0.0243595	-0.721739	0	1	1	no
ENSRNOG00000011330	ENSRNOG00000011330	Ces2a	19:37685-44736	0.37532	0.227643	-0.721348	0	1	1	no
ENSRNOG00000031769	ENSRNOG00000031769	D3ZEE7_RAT	5:17277555-17282598	18.3265	11.1166	-0.721211	-0.59309	0.1374	0.999912	no
ENSRNOG00000012494	ENSRNOG00000012494	Kctd14	1:154684784-154690800	5.85655	3.55501	-0.720195	-0.650399	0.21325	0.999912	no
ENSRNOG00000009589	ENSRNOG00000009589	LOC100360000	5:165531391-165640899	1.55175	0.941955	-0.720164	0	1	1	no
ENSRNOG00000015614	ENSRNOG00000015614	Ppp1r16b	3:149404665-149496290	1.7613	1.06935	-0.719905	0	1	1	no
ENSRNOG00000002860	ENSRNOG00000002860	RGD1309708	13:80040170-80053828	3.02802	1.83864	-0.71974	-0.648245	0.1386	0.999912	no
ENSRNOG00000026051	ENSRNOG00000026051	LOC100362483	20:2776390-2779154	0.43452	0.263894	-0.719467	0	1	1	no
ENSRNOG00000026196	ENSRNOG00000026196	RGD1562785	4:26980553-27001991	0.0194368	0.011808	-0.719024	0	1	1	no
ENSRNOG00000000905	ENSRNOG00000000905	RGD1560846	12:6064843-6096175	0.48588	0.295288	-0.718478	0	1	1	no
ENSRNOG00000030299	ENSRNOG00000030299	LOC683302	16:12912131-12912724	0.208144	0.126572	-0.717624	0	1	1	no
ENSRNOG00000012659	ENSRNOG00000012659	Vamp5	4:105673888-105674890	73.2464	44.5677	-0.716758	-1.5266	0.1023	0.999912	no
ENSRNOG00000011518	ENSRNOG00000011518	Dusp26	16:64952304-64959604	0.387881	0.236096	-0.716238	0	1	1	no
ENSRNOG00000011039	ENSRNOG00000011039	Gch1	15:23120338-23139794	56.6306	34.4707	-0.716214	-1.11421	0.0684	0.999912	no
ENSRNOG00000001375	ENSRNOG00000001375	Gal3st4	12:17848555-17857313	0.165869	0.100972	-0.716095	0	1	1	no
ENSRNOG00000005985	ENSRNOG00000005985	Kcnma1	15:592895-950275	0.113753	0.0692499	-0.716015	0	1	1	no
ENSRNOG00000028752	ENSRNOG00000028752	Tmem81	13:45392326-45394756	0.784794	0.477831	-0.715814	0	1	1	no
ENSRNOG00000004140	ENSRNOG00000004140	D3ZE96_RAT	14:67475585-67486128	6.33246	3.85702	-0.715279	-0.711735	0.1818	0.999912	no
ENSRNOG00000000700	ENSRNOG00000000700	Tmem119	12:43863010-43870068	4.32369	2.63483	-0.71455	-0.661213	0.1437	0.999912	no
ENSRNOG00000026056	ENSRNOG00000026056	Ccnb1ip1	15:26771100-26784663	1.37864	0.840596	-0.713759	0	1	1	no
ENSRNOG00000019926	ENSRNOG00000019926	Ramp1	9:90372334-90515909	12.5254	7.63746	-0.713689	-0.363633	0.49775	0.999912	no
ENSRNOG00000026702	ENSRNOG00000026702	D4A1C2_RAT	8:48037203-48058689	2.33924	1.42641	-0.713651	0	1	1	no
ENSRNOG00000032289	ENSRNOG00000032289	RGD1562399	9:57828539-57829415	0.786538	0.479648	-0.713542	0	1	1	no
ENSRNOG00000014504	ENSRNOG00000014504	Il1r1	9:39433336-39473646	4.25875	2.59751	-0.713301	-0.643886	0.1013	0.999912	no
ENSRNOG00000008930	ENSRNOG00000008930	Tnfsf15	5:80700179-80716158	0.148365	0.090492	-0.713288	0	1	1	no
ENSRNOG00000032951	ENSRNOG00000032951	Jsrp1	7:10412119-10416543	0.244814	0.149368	-0.712814	0	1	1	no
ENSRNOG00000024905	ENSRNOG00000024905	MGC94915	6:26009319-26117568	0.57827	0.352831	-0.712763	0	1	1	no
ENSRNOG00000007033	ENSRNOG00000007033	Sorcs2	14:79968071-80344330	0.833117	0.508835	-0.711322	0	1	1	no
ENSRNOG00000037554	ENSRNOG00000037554	F1LYQ1_RAT	1:84917954-84919063	0.419492	0.256221	-0.711257	0	1	1	no
ENSRNOG00000006154	ENSRNOG00000006154	Pde1a	3:62650091-62674766	0.305007	0.186349	-0.710836	0	1	1	no
ENSRNOG00000038138	ENSRNOG00000038138	F1M187_RAT	4:105672616-105673290	2.10621	1.28746	-0.710123	0	1	1	no
ENSRNOG00000036965	ENSRNOG00000036965	LOC687064	2:227656114-227657542	0.446461	0.273061	-0.709309	0	1	1	no
ENSRNOG00000039272	ENSRNOG00000039272	LOC100366268	6:47913579-47913762	32.8684	20.106	-0.709074	-2.20376	0.39125	0.999912	no
ENSRNOG00000033736	ENSRNOG00000033736	RGD1565168	6:136246138-136246687	0.34109	0.208717	-0.7086	0	1	1	no
ENSRNOG00000003219	ENSRNOG00000003219	Trim16	10:48987003-49009689	2.93794	1.79791	-0.708484	-0.649732	0.0986	0.999912	no
ENSRNOG00000009986	ENSRNOG00000009986	Ly49i3	4:168230132-168250294	0.194502	0.119034	-0.708406	0	1	1	no
ENSRNOG00000038740	ENSRNOG00000038740	Gimap7	4:76734381-76977649	0.792506	0.485521	-0.706888	0	1	1	no
ENSRNOG00000022760	ENSRNOG00000022760	RGD1304929	15:55894967-55913354	2.73133	1.67348	-0.706751	-0.605967	0.1777	0.999912	no
ENSRNOG00000012303	ENSRNOG00000012303	Apobec2	9:7947499-7961013	0.306346	0.187704	-0.706703	0	1	1	no
ENSRNOG00000011923	ENSRNOG00000011923	Osap	2:140282229-140290372	2.80624	1.71968	-0.7065	0	1	1	no
ENSRNOG00000014723	ENSRNOG00000014723	Cbfa2t3	19:52908941-52980399	1.20428	0.738052	-0.706379	0	1	1	no
ENSRNOG00000034127	ENSRNOG00000034127	LOC682432	6:6606346-6606758	0.33107	0.202899	-0.706378	0	1	1	no
ENSRNOG00000001854	ENSRNOG00000001854	D4A9Y4_RAT	4:185853777-186069316	2.46718	1.51274	-0.705698	0	1	1	no
ENSRNOG00000032789	ENSRNOG00000032789	F1M8X6_RAT	2:12203801-12245857	1.1445	0.701886	-0.705406	0	1	1	no
ENSRNOG00000019549	ENSRNOG00000019549	Akap12	1:34979038-35068762	8.20642	5.03367	-0.705143	-1.05611	0.0073	0.392746	no
ENSRNOG00000007558	ENSRNOG00000007558	Defb36	3:142946482-142959995	1.01045	0.620085	-0.704457	0	1	1	no
ENSRNOG00000001807	ENSRNOG00000001807	Sspn	4:183546151-183578667	0.506799	0.311036	-0.704333	0	1	1	no
ENSRNOG00000008678	ENSRNOG00000008678	Antxr1	4:121297955-121483876	1.54409	0.948013	-0.70378	0	1	1	no
ENSRNOG00000038245	ENSRNOG00000038245	F1LWA7_RAT	7:58114126-58127107	3.78441	2.32488	-0.702913	-0.205902	0.6584	0.999912	no
ENSRNOG00000032580	ENSRNOG00000032580	LOC100360722	2:87027139-87042287	0.246632	0.151569	-0.702382	0	1	1	no
ENSRNOG00000004719	ENSRNOG00000004719	RGD1564811	9:1470846-1520534	1.20446	0.740734	-0.701363	0	1	1	no
ENSRNOG00000042309	ENSRNOG00000042309	D3ZYL2_RAT	1:29412173-29425792	0.525218	0.323061	-0.701109	0	1	1	no
ENSRNOG00000023236	ENSRNOG00000023236	LOC100365149	8:103763193-103763910	0.689195	0.424408	-0.69946	0	1	1	no
ENSRNOG00000007320	ENSRNOG00000007320	Fam3d	15:18520413-18554410	1.42256	0.876074	-0.699364	0	1	1	no
ENSRNOG00000011984	ENSRNOG00000011984	D3ZFT8_RAT	17:14286730-14291627	2.83351	1.74506	-0.699315	0	1	1	no
ENSRNOG00000037442	ENSRNOG00000037442	ENSRNOG00000037442	2:181527176-181537640	8.30124	5.11615	-0.69827	-0.195233	0.82615	0.999912	no
ENSRNOG00000042546	ENSRNOG00000042546	RGD1562551	3:127873039-127932162	3.40144	2.09665	-0.698062	0	1	1	no
ENSRNOG00000019838	ENSRNOG00000019838	Gmfg	1:83495519-83580437	56.6891	34.9559	-0.697535	-0.285593	0.51295	0.999912	no
ENSRNOG00000020443	ENSRNOG00000020443	Tsks	1:95417183-95431806	0.105661	0.0651635	-0.697306	0	1	1	no
ENSRNOG00000043332	ENSRNOG00000043332	Foxd1	2:28944066-28945434	0.270976	0.167119	-0.697285	0	1	1	no
ENSRNOG00000024425	ENSRNOG00000024425	F1M2K1_RAT	12:19861822-19884803	0.842174	0.51942	-0.697216	0	1	1	no
ENSRNOG00000026605	ENSRNOG00000026605	Ifi27l2b	6:127733539-127735028	181.387	111.93	-0.696481	-1.47835	0.02815	0.926688	no
ENSRNOG00000020249	ENSRNOG00000020249	P4htm	8:113624891-113642711	1.41918	0.876538	-0.69517	0	1	1	no
ENSRNOG00000000017	ENSRNOG00000000017	Steap1	4:24962597-24973106	17.758	10.9743	-0.694337	-0.860017	0.079	0.999912	no
ENSRNOG00000029191	ENSRNOG00000029191	LOC685067	2:240470366-240486422	7.03836	4.35178	-0.693632	-0.775114	0.0837	0.999912	no
ENSRNOG00000011471	ENSRNOG00000011471	Fgf9	15:37114458-37155913	0.328075	0.203064	-0.692086	0	1	1	no
ENSRNOG00000029726	ENSRNOG00000029726	Gstm1	2:203575443-203580881	11.7563	7.27738	-0.691945	-0.67896	0.0883	0.999912	no
ENSRNOG00000020093	ENSRNOG00000020093	D3ZHB3_RAT	19:36293726-36294342	5.1763	3.2049	-0.691642	-0.648747	0.3209	0.999912	no
ENSRNOG00000019128	ENSRNOG00000019128	LOC501189	9:94906911-94921189	3.36113	2.08133	-0.691438	-0.572095	0.28135	0.999912	no
ENSRNOG00000005151	ENSRNOG00000005151	Dync2li1	6:7993576-8025669	5.41056	3.3526	-0.690495	-0.604726	0.12975	0.999912	no
ENSRNOG00000006800	ENSRNOG00000006800	CI125_RAT	5:66328564-66342253	0.916269	0.567831	-0.690311	0	1	1	no
ENSRNOG00000018229	ENSRNOG00000018229	Slc45a1	5:167784940-167799378	0.212322	0.131666	-0.689376	0	1	1	no
ENSRNOG00000030323	ENSRNOG00000030323	Q6TUF0_RAT	17:53380227-53393514	2.33948	1.45189	-0.688261	0	1	1	no
ENSRNOG00000007371	ENSRNOG00000007371	Rbmx2	X:135113987-135121408	10.4165	6.47727	-0.685413	-0.779799	0.10515	0.999912	no
ENSRNOG00000018669	ENSRNOG00000018669	Jak3	16:18878926-18889441	8.57823	5.33429	-0.685384	-0.962772	0.02255	0.791072	no
ENSRNOG00000003254	ENSRNOG00000003254	Il23a	7:1584111-1586226	1.73337	1.07802	-0.685196	0	1	1	no
ENSRNOG00000002501	ENSRNOG00000002501	RGD1309586	13:103083157-103086327	1.85285	1.15279	-0.68461	0	1	1	no
ENSRNOG00000021796	ENSRNOG00000021796	RGD1565166	10:10476013-10485110	1.51104	0.940138	-0.6846	0	1	1	no
ENSRNOG00000017854	ENSRNOG00000017854	Ucp2	1:157922178-157928518	123.578	76.9661	-0.683121	-1.03899	0.0347	0.999912	no
ENSRNOG00000002093	ENSRNOG00000002093	Tgfbr3	14:3051038-3334311	12.7123	7.91821	-0.682973	-1.00258	0.0144	0.598791	no
ENSRNOG00000021735	ENSRNOG00000021735	Akr1cl1	17:77341132-77367689	0.519007	0.323349	-0.682661	0	1	1	no
ENSRNOG00000014232	ENSRNOG00000014232	P2ry1	2:150460360-150465862	0.460891	0.28736	-0.681566	0	1	1	no
ENSRNOG00000008332	ENSRNOG00000008332	Smo	4:56623493-56645571	13.8574	8.64389	-0.680902	-0.820175	0.0702	0.999912	no
ENSRNOG00000016643	ENSRNOG00000016643	LOC100359680	19:15179232-15243969	3.3109	2.06783	-0.679102	-0.440173	0.2387	0.999912	no
ENSRNOG00000038686	ENSRNOG00000038686	Ap1s2	X:51329575-51356406	6.53482	4.08136	-0.679098	-0.508281	0.1441	0.999912	no
ENSRNOG00000025922	ENSRNOG00000025922	F1LTV6_RAT	2:86105907-86110057	2.52478	1.57703	-0.678946	0	1	1	no
ENSRNOG00000005233	ENSRNOG00000005233	Lrrc6	7:103747639-103851124	0.162985	0.101825	-0.678651	0	1	1	no
ENSRNOG00000001767	ENSRNOG00000001767	RGD1562339	11:81578738-81625179	1.8781	1.17358	-0.678364	0	1	1	no
ENSRNOG00000023004	ENSRNOG00000023004	LOC500522	5:134206468-134208011	0.631782	0.394785	-0.678359	0	1	1	no
ENSRNOG00000011500	ENSRNOG00000011500	Pou2af1	8:54534416-54561348	4.08956	2.55656	-0.677742	-0.671797	0.1079	0.999912	no
ENSRNOG00000004543	ENSRNOG00000004543	ENSRNOG00000004543	13:93912804-93913271	0.128171	0.0801406	-0.67747	0	1	1	no
ENSRNOG00000042229	ENSRNOG00000042229	Q3LF76_RAT	4:76734381-76977649	0.958242	0.599208	-0.677334	0	1	1	no
ENSRNOG00000031105	ENSRNOG00000031105	Olr1219	8:40335177-40336131	1.17908	0.737895	-0.676179	0	1	1	no
ENSRNOG00000003972	ENSRNOG00000003972	Tshr	6:115024994-115161769	0.228962	0.143352	-0.675546	0	1	1	no
ENSRNOG00000019542	ENSRNOG00000019542	MGC108823	18:56250663-56259382	6.30561	3.94856	-0.675308	-0.69024	0.12855	0.999912	no
ENSRNOG00000028088	ENSRNOG00000028088	F1LT07_RAT	4:121938162-121945822	0.512551	0.32103	-0.674989	0	1	1	no
ENSRNOG00000007372	ENSRNOG00000007372	Casp1	8:2027972-2036856	6.7312	4.2163	-0.674886	-0.675276	0.1547	0.999912	no
ENSRNOG00000004498	ENSRNOG00000004498	Scin	6:59237929-59357001	25.8233	16.1797	-0.674491	-0.868972	0.03385	0.999912	no
ENSRNOG00000027852	ENSRNOG00000027852	RGD1311343	10:15928112-15941533	0.0269293	0.0168895	-0.673047	0	1	1	no
ENSRNOG00000019566	ENSRNOG00000019566	Spag4	3:146472608-146476949	2.90903	1.82551	-0.672239	-0.458555	0.25845	0.999912	no
ENSRNOG00000004585	ENSRNOG00000004585	Tmtc2	7:43849863-43962966	2.21317	1.38888	-0.672195	0	1	1	no
ENSRNOG00000006084	ENSRNOG00000006084	Cngb3	5:34013218-34134399	0.0298154	0.0187135	-0.671977	0	1	1	no
ENSRNOG00000014603	ENSRNOG00000014603	Sgcg	15:40363609-40410061	0.518751	0.325734	-0.671346	0	1	1	no
ENSRNOG00000000455	ENSRNOG00000000455	Tap2	20:4770455-4784421	24.2759	15.247	-0.670998	-1.16137	0.01075	0.504456	no
ENSRNOG00000040970	ENSRNOG00000040970	SNORA74	18:28180384-28180581	2.76432	1.7364	-0.670822	0	1	1	no
ENSRNOG00000023828	ENSRNOG00000023828	LOC686571	7:114153415-114160013	0.232802	0.146291	-0.670259	0	1	1	no
ENSRNOG00000021908	ENSRNOG00000021908	F1M464_RAT	14:6085672-6085927	8.50228	5.34423	-0.669869	-0.869434	0.45715	0.999912	no
ENSRNOG00000023643	ENSRNOG00000023643	Mmp17	12:28142946-28168483	1.66441	1.04621	-0.669834	0	1	1	no
ENSRNOG00000027615	ENSRNOG00000027615	LOC303590	10:94569699-94570850	0.606015	0.380962	-0.669707	0	1	1	no
ENSRNOG00000020451	ENSRNOG00000020451	CD81_RAT	1:203327450-203343047	126.973	79.8318	-0.669489	-1.18455	0.0169	0.655898	no
ENSRNOG00000002525	ENSRNOG00000002525	Ptgs2	13:64427287-64433974	26.3695	16.5962	-0.668016	-0.937793	0.03255	0.999912	no
ENSRNOG00000007951	ENSRNOG00000007951	Galnt14	6:21776365-22007574	0.132521	0.0834213	-0.667731	0	1	1	no
ENSRNOG00000020153	ENSRNOG00000020153	Supt3h	9:11492910-11605326	6.8628	4.32091	-0.667461	-0.679158	0.1612	0.999912	no
ENSRNOG00000042250	ENSRNOG00000042250	Psg16	1:77471003-77487103	11.3565	7.15296	-0.66691	-0.80475	0.07195	0.999912	no
ENSRNOG00000016890	ENSRNOG00000016890	Tppp3	19:35284039-35287705	3.12009	1.96562	-0.666606	-0.539767	0.2758	0.999912	no
ENSRNOG00000020811	ENSRNOG00000020811	Il6r	2:182078050-182324982	8.17885	5.15498	-0.66593	-0.193097	0.6888	0.999912	no
ENSRNOG00000013555	ENSRNOG00000013555	Ankrd55	2:43632543-43701046	3.0907	1.94819	-0.665803	-0.326905	0.33775	0.999912	no
ENSRNOG00000003468	ENSRNOG00000003468	Capn8	13:98577290-98663533	0.350319	0.220851	-0.665596	0	1	1	no
ENSRNOG00000018233	ENSRNOG00000018233	Gas6	16:80900158-80930927	67.2141	42.3796	-0.665396	-0.746149	0.1	0.999912	no
ENSRNOG00000037357	ENSRNOG00000037357	LOC685385	2:182800172-182800763	4.77883	3.01379	-0.665077	0	1	1	no
ENSRNOG00000004540	ENSRNOG00000004540	D3ZUU6_RAT	8:127904566-127910010	0.184786	0.116554	-0.66486	0	1	1	no
ENSRNOG00000008576	ENSRNOG00000008576	F1LWN8_RAT	7:22394023-22394988	3.11452	1.96559	-0.664046	0	1	1	no
ENSRNOG00000018794	ENSRNOG00000018794	Card9	3:4524781-4533412	1.88315	1.18999	-0.662207	0	1	1	no
ENSRNOG00000007230	ENSRNOG00000007230	Kank3	7:16305680-16319593	7.16778	4.53378	-0.660814	-0.587046	0.15255	0.999912	no
ENSRNOG00000015910	ENSRNOG00000015910	Ifltd1	4:183050188-183077958	0.642815	0.4069	-0.659728	0	1	1	no
ENSRNOG00000010661	ENSRNOG00000010661	Gzmk	2:44589294-44597386	0.763079	0.483056	-0.659641	0	1	1	no
ENSRNOG00000038621	ENSRNOG00000038621	F1LVD6_RAT	5:89259313-89260809	0.186197	0.117919	-0.659035	0	1	1	no
ENSRNOG00000004174	ENSRNOG00000004174	RGD1563092	6:53066355-53114417	1.49459	0.946593	-0.658936	0	1	1	no
ENSRNOG00000014164	ENSRNOG00000014164	Paqr5	8:66084075-66166768	1.69104	1.07126	-0.658603	0	1	1	no
ENSRNOG00000022523	ENSRNOG00000022523	Fkbp5	20:6637486-6722753	32.1332	20.359	-0.658395	-1.04394	0.01025	0.490802	no
ENSRNOG00000030276	ENSRNOG00000030276	Ctsm	17:8931467-8936876	18.3399	11.6265	-0.657569	-0.915189	0.04015	0.999912	no
ENSRNOG00000005209	ENSRNOG00000005209	Spred1	3:103184311-103246353	3.29835	2.09139	-0.657279	-0.380923	0.2843	0.999912	no
ENSRNOG00000042072	ENSRNOG00000042072	Arhgdig	10:15466158-15468322	0.881206	0.558904	-0.65688	0	1	1	no
ENSRNOG00000028747	ENSRNOG00000028747	LOC100360057	4:121008687-121143381	6.48461	4.11364	-0.656604	-0.238825	0.65895	0.999912	no
ENSRNOG00000023269	ENSRNOG00000023269	ENSRNOG00000023269	13:87637814-87639122	0.391681	0.248479	-0.656553	0	1	1	no
ENSRNOG00000032461	ENSRNOG00000032461	Bin2a	8:26530514-26571493	0.422086	0.267929	-0.655686	0	1	1	no
ENSRNOG00000003279	ENSRNOG00000003279	Syce2	19:24919469-24943271	3.56376	2.26281	-0.655284	-0.191821	0.6495	0.999912	no
ENSRNOG00000013128	ENSRNOG00000013128	RGD1310269	6:137339658-137350559	0.14514	0.0921705	-0.655071	0	1	1	no
ENSRNOG00000010316	ENSRNOG00000010316	Magohb	4:168979270-168986987	15.8001	10.0365	-0.654675	-0.602	0.13125	0.999912	no
ENSRNOG00000020309	ENSRNOG00000020309	Gfra3	18:27167576-27195848	2.1128	1.34223	-0.654522	0	1	1	no
ENSRNOG00000004632	ENSRNOG00000004632	Pmch	7:24729223-24847083	2.25241	1.43156	-0.653882	0	1	1	no
ENSRNOG00000010261	ENSRNOG00000010261	Rnase10	15:26986403-26988274	0.0809674	0.051496	-0.652879	0	1	1	no
ENSRNOG00000030119	ENSRNOG00000030119	Cnga2	X:157558961-157575783	0.0437869	0.0278581	-0.652404	0	1	1	no
ENSRNOG00000026302	ENSRNOG00000026302	Lrrn4cl	1:211520874-211523789	0.333908	0.212489	-0.652058	0	1	1	no
ENSRNOG00000020212	ENSRNOG00000020212	LOC302999	10:15207887-15209860	0.872405	0.555275	-0.651796	0	1	1	no
ENSRNOG00000018448	ENSRNOG00000018448	Cend1	1:201614377-201617370	0.593921	0.378064	-0.651643	0	1	1	no
ENSRNOG00000037863	ENSRNOG00000037863	Noto	4:119677439-119681667	0.168831	0.107475	-0.651583	0	1	1	no
ENSRNOG00000017901	ENSRNOG00000017901	Acy3	1:206569503-206572828	0.926877	0.590385	-0.650722	0	1	1	no
ENSRNOG00000004928	ENSRNOG00000004928	Sntg2	6:48059245-48263991	0.550339	0.350627	-0.650384	0	1	1	no
ENSRNOG00000007782	ENSRNOG00000007782	Ghrh	3:148027235-148046352	4.05092	2.58202	-0.649748	-0.369065	0.43475	0.999912	no
ENSRNOG00000019685	ENSRNOG00000019685	Gdpd3	1:185941892-185951447	0.208754	0.133058	-0.649743	0	1	1	no
ENSRNOG00000042627	ENSRNOG00000042627	Camta1	5:169001301-169072051	5.65193	3.60342	-0.649376	-0.628289	0.31225	0.999912	no
ENSRNOG00000023612	ENSRNOG00000023612	Doxl1	4:77025229-77028846	53.5416	34.1477	-0.648872	-1.17466	0.0053	0.318152	no
ENSRNOG00000012044	ENSRNOG00000012044	F1LU04_RAT	16:68469788-68471601	2.79342	1.7817	-0.648778	0	1	1	no
ENSRNOG00000029052	ENSRNOG00000029052	LOC100364368	14:101548804-101549014	1.08836	0.694249	-0.64863	0	1	1	no
ENSRNOG00000025463	ENSRNOG00000025463	LOC100125362	8:56098447-56105092	0.118598	0.0756611	-0.64846	0	1	1	no
ENSRNOG00000008155	ENSRNOG00000008155	Dus4l	6:49509842-49524168	3.98732	2.54442	-0.648086	-0.566373	0.1526	0.999912	no
ENSRNOG00000015590	ENSRNOG00000015590	Lrrc50	19:49821883-49842233	0.102405	0.0653513	-0.647992	0	1	1	no
ENSRNOG00000033528	ENSRNOG00000033528	Tll1	16:28433105-28641870	0.490061	0.312787	-0.647783	0	1	1	no
ENSRNOG00000029622	ENSRNOG00000029622	Olr1668	20:92809-93748	0.0640662	0.0409098	-0.647115	0	1	1	no
ENSRNOG00000036942	ENSRNOG00000036942	E9PU55_RAT	5:168071158-168099322	13.323	8.5093	-0.646809	-0.630121	0.21695	0.999912	no
ENSRNOG00000005378	ENSRNOG00000005378	Gna15	7:9669949-9689442	0.718536	0.459177	-0.64601	0	1	1	no
ENSRNOG00000037017	ENSRNOG00000037017	F1M8R5_RAT	5:164201985-164203242	0.0832653	0.0532115	-0.645977	0	1	1	no
ENSRNOG00000005255	ENSRNOG00000005255	F1LY07_RAT	14:110776057-110793025	0.179592	0.114773	-0.64594	0	1	1	no
ENSRNOG00000032110	ENSRNOG00000032110	F1M251_RAT	1:60418879-60445437	0.0361776	0.0231219	-0.645836	0	1	1	no
ENSRNOG00000029330	ENSRNOG00000029330	Car5b	X:51241434-51290431	6.98663	4.46585	-0.645662	-0.742952	0.1018	0.999912	no
ENSRNOG00000004535	ENSRNOG00000004535	Kcng3	6:6947525-6995752	0.952052	0.608769	-0.645145	0	1	1	no
ENSRNOG00000016343	ENSRNOG00000016343	Dkk3	1:169924617-169964692	3.50129	2.23919	-0.64491	-0.692263	0.11455	0.999912	no
ENSRNOG00000027296	ENSRNOG00000027296	D3ZQX9_RAT	18:30617006-30619421	0.283735	0.181615	-0.64366	0	1	1	no
ENSRNOG00000006694	ENSRNOG00000006694	Cav1	4:42956101-42989054	10.701	6.85279	-0.642989	-0.886014	0.0413	0.999912	no
ENSRNOG00000002917	ENSRNOG00000002917	Sec14l5	10:10512384-10551084	0.0514453	0.0329491	-0.6428	0	1	1	no
ENSRNOG00000014896	ENSRNOG00000014896	Gpr97	19:10407269-10435465	28.0438	17.9644	-0.642541	-0.956243	0.021	0.749294	no
ENSRNOG00000015727	ENSRNOG00000015727	Loxl4	1:248269248-248287588	1.98679	1.27296	-0.642251	0	1	1	no
ENSRNOG00000021084	ENSRNOG00000021084	Mpeg1	1:215387911-215390172	4.91958	3.15611	-0.640388	-0.66226	0.13375	0.999912	no
ENSRNOG00000015057	ENSRNOG00000015057	Tmem102	10:56624942-56626546	4.14289	2.65827	-0.640147	-0.571718	0.18955	0.999912	no
ENSRNOG00000015736	ENSRNOG00000015736	Dhrs3	5:163341411-163375602	8.42034	5.40378	-0.639909	-0.755863	0.07365	0.999912	no
ENSRNOG00000013811	ENSRNOG00000013811	D4ABB0_RAT	1:121163417-121164899	2.98697	1.91736	-0.639556	0	1	1	no
ENSRNOG00000017897	ENSRNOG00000017897	Adam8	1:199780546-199792725	16.3339	10.4909	-0.638724	-0.874738	0.03605	0.999912	no
ENSRNOG00000003526	ENSRNOG00000003526	Sytl4	X:121473413-121499134	0.917792	0.589894	-0.63771	0	1	1	no
ENSRNOG00000007360	ENSRNOG00000007360	D3ZV42_RAT	7:20977070-21137403	0.800147	0.514384	-0.637419	0	1	1	no
ENSRNOG00000043085	ENSRNOG00000043085	Clstn2	8:102614116-102729535	0.118998	0.0765541	-0.636391	0	1	1	no
ENSRNOG00000014686	ENSRNOG00000014686	Kcnd3	2:200708756-200924546	1.13742	0.732028	-0.635792	0	1	1	no
ENSRNOG00000018576	ENSRNOG00000018576	Rcan3	5:154209074-154217368	5.26974	3.39228	-0.635475	-0.474495	0.2557	0.999912	no
ENSRNOG00000037076	ENSRNOG00000037076	LOC689770	4:165852887-165862212	1.03943	0.669309	-0.635047	0	1	1	no
ENSRNOG00000002085	ENSRNOG00000002085	LOC498350	14:33403955-33446249	0.269403	0.173475	-0.635034	0	1	1	no
ENSRNOG00000013783	ENSRNOG00000013783	Efhd2	5:160759737-160775765	79.5301	51.2177	-0.634858	-1.21861	0.00735	0.392746	no
ENSRNOG00000017087	ENSRNOG00000017087	Man1c1	5:153318030-153459786	5.46079	3.51709	-0.634728	-0.802598	0.04825	0.999912	no
ENSRNOG00000009140	ENSRNOG00000009140	C1qtnf4	3:75248263-75252722	0.147542	0.0950377	-0.634551	0	1	1	no
ENSRNOG00000020293	ENSRNOG00000020293	Chrna10	1:159590903-159595101	0.0422956	0.027248	-0.634356	0	1	1	no
ENSRNOG00000010705	ENSRNOG00000010705	Deadc1	1:8358163-8372659	10.2891	6.62944	-0.634153	-0.702017	0.23385	0.999912	no
ENSRNOG00000004063	ENSRNOG00000004063	RGD1309926	10:17184301-17265186	7.13051	4.59572	-0.633715	-0.797531	0.0642	0.999912	no
ENSRNOG00000002365	ENSRNOG00000002365	Itm2a	X:95637902-95643845	19.4957	12.5669	-0.633529	-0.917333	0.04635	0.999912	no
ENSRNOG00000029262	ENSRNOG00000029262	D3Z9G9_RAT	3:90223266-90223821	14.4809	9.33649	-0.633202	-0.775463	0.18665	0.999912	no
ENSRNOG00000042618	ENSRNOG00000042618	D3ZMD5_RAT	7:103274010-103306041	0.362605	0.233833	-0.63292	0	1	1	no
ENSRNOG00000024843	ENSRNOG00000024843	Prl8a9	17:43878095-43883901	487.297	314.511	-0.631692	-0.721217	0.0737	0.999912	no
ENSRNOG00000020532	ENSRNOG00000020532	Kcnq1	1:203383400-203472247	0.528981	0.341583	-0.630981	0	1	1	no
ENSRNOG00000016685	ENSRNOG00000016685	Mc5r	18:64679399-64681411	0.039523	0.0255243	-0.630821	0	1	1	no
ENSRNOG00000023951	ENSRNOG00000023951	Tbc1d30	7:60564753-60611576	0.634662	0.410017	-0.630306	0	1	1	no
ENSRNOG00000011593	ENSRNOG00000011593	D3ZNI5_RAT	2:95174023-95176430	1.88861	1.22014	-0.630276	0	1	1	no
ENSRNOG00000018254	ENSRNOG00000018254	Sncaip	18:48122803-48259575	0.724271	0.468225	-0.629327	0	1	1	no
ENSRNOG00000019536	ENSRNOG00000019536	Nid67	18:56425859-56452712	11.4543	7.40581	-0.629155	-0.745708	0.1102	0.999912	no
ENSRNOG00000024808	ENSRNOG00000024808	Stk39	3:50249625-50517085	12.393	8.01302	-0.629109	-1.01927	0.0189	0.703882	no
ENSRNOG00000028390	ENSRNOG00000028390	Hhipl1	6:132677313-132698582	2.73194	1.76704	-0.628587	-0.486471	0.2386	0.999912	no
ENSRNOG00000032907	ENSRNOG00000032907	LOC100364555	17:48514764-48515175	5.86937	3.79721	-0.628264	-0.670952	0.3835	0.999912	no
ENSRNOG00000001250	ENSRNOG00000001250	Lfng	12:14497704-14505723	18.4178	11.9156	-0.628252	-0.994734	0.03685	0.999912	no
ENSRNOG00000010010	ENSRNOG00000010010	D3ZXN4_RAT	3:107371760-107382897	4.39871	2.84682	-0.627728	-0.388527	0.29155	0.999912	no
ENSRNOG00000021671	ENSRNOG00000021671	Ldoc1l	7:122569017-122569749	2.01628	1.30496	-0.627688	0	1	1	no
ENSRNOG00000037474	ENSRNOG00000037474	RGD1563270	X:140643467-140655087	3.29672	2.13401	-0.627463	-0.491466	0.3323	0.999912	no
ENSRNOG00000002072	ENSRNOG00000002072	RGD1307569	11:30818796-30891623	6.90425	4.47035	-0.627095	-0.57288	0.1595	0.999912	no
ENSRNOG00000020484	ENSRNOG00000020484	Trpm5	1:203347409-203364520	0.472854	0.306186	-0.626985	0	1	1	no
ENSRNOG00000038445	ENSRNOG00000038445	RGD1561909	1:72658003-73003901	0.162365	0.105149	-0.626809	0	1	1	no
ENSRNOG00000018290	ENSRNOG00000018290	Alx3	2:203156009-203157503	1.03762	0.672171	-0.626371	0	1	1	no
ENSRNOG00000005335	ENSRNOG00000005335	Galnt13	3:36065456-36657842	0.0374948	0.0242897	-0.626345	0	1	1	no
ENSRNOG00000032803	ENSRNOG00000032803	LOC100360604	X:21527780-21528314	0.289249	0.187428	-0.625977	0	1	1	no
ENSRNOG00000001066	ENSRNOG00000001066	D3ZSC9_RAT	17:79690014-79726712	0.210866	0.136649	-0.625844	0	1	1	no
ENSRNOG00000043432	ENSRNOG00000043432	F1LYS9_RAT	2:190193631-190194081	2.57399	1.66895	-0.62507	0	1	1	no
ENSRNOG00000016151	ENSRNOG00000016151	Ankrd23	9:35472714-35479314	1.50177	0.974173	-0.624415	0	1	1	no
ENSRNOG00000040045	ENSRNOG00000040045	ENSRNOG00000040045	6:17490013-17492086	1.45707	0.94553	-0.623877	0	1	1	no
ENSRNOG00000038055	ENSRNOG00000038055	Slc47a2	10:47464181-47512360	0.812394	0.527403	-0.623273	0	1	1	no
ENSRNOG00000007091	ENSRNOG00000007091	Ly6e	7:113151827-113155521	112.457	73.0989	-0.621451	-0.906284	0.0301	0.967038	no
ENSRNOG00000000525	ENSRNOG00000000525	D3ZGM7_RAT	20:7636281-7644479	623.069	405.02	-0.621399	-0.75424	0.14495	0.999912	no
ENSRNOG00000002470	ENSRNOG00000002470	Ifi47	10:34197629-34205131	5.52571	3.59236	-0.621229	0	1	1	no
ENSRNOG00000026217	ENSRNOG00000026217	Armc2	20:45886021-45985709	0.194509	0.126552	-0.620102	0	1	1	no
ENSRNOG00000019764	ENSRNOG00000019764	D4A0Z2_RAT	1:201815832-201837239	0.0127394	0.00828894	-0.620034	0	1	1	no
ENSRNOG00000019503	ENSRNOG00000019503	Rec8	15:33753772-33761236	0.359696	0.234087	-0.619735	0	1	1	no
ENSRNOG00000014250	ENSRNOG00000014250	Larp7	1:98066866-98067049	32.7907	21.3458	-0.619335	-2.06413	0.4453	0.999912	no
ENSRNOG00000003870	ENSRNOG00000003870	C1qtnf2	10:28579032-28588521	3.00998	1.96205	-0.617393	0	1	1	no
ENSRNOG00000005541	ENSRNOG00000005541	Timm17al1	6:82484976-82485492	1.47267	0.96004	-0.617266	0	1	1	no
ENSRNOG00000014524	ENSRNOG00000014524	F1M9D3_RAT	17:19659966-19661106	1.16118	0.756995	-0.61724	0	1	1	no
ENSRNOG00000009932	ENSRNOG00000009932	Mctp2	1:127132843-127308205	2.33023	1.51952	-0.616857	0	1	1	no
ENSRNOG00000000858	ENSRNOG00000000858	Ng23	20:3862653-3874196	1.48353	0.968493	-0.615219	0	1	1	no
ENSRNOG00000000913	ENSRNOG00000000913	BGLR_RAT	12:27741159-27813043	24.8742	16.2433	-0.614811	-0.874568	0.05485	0.999912	no
ENSRNOG00000018656	ENSRNOG00000018656	Ampd1	2:198308511-198331019	0.358742	0.234308	-0.614544	0	1	1	no
ENSRNOG00000004998	ENSRNOG00000004998	Jakmip1	14:79234981-79280217	0.302559	0.197623	-0.614463	0	1	1	no
ENSRNOG00000009760	ENSRNOG00000009760	Palm	7:11399544-11426040	45.7346	29.8726	-0.614463	-1.07872	0.00895	0.438035	no
ENSRNOG00000027193	ENSRNOG00000027193	LOC685398	3:7439318-7442816	1.05936	0.692337	-0.613642	0	1	1	no
ENSRNOG00000013694	ENSRNOG00000013694	Ntng2	3:8171756-8225139	1.38105	0.902624	-0.61357	0	1	1	no
ENSRNOG00000001270	ENSRNOG00000001270	RGD1310788	12:35505935-35560336	3.62075	2.36736	-0.613009	-0.263579	0.5003	0.999912	no
ENSRNOG00000007728	ENSRNOG00000007728	Gsdmd	7:113832419-113837007	14.1697	9.26509	-0.612937	-0.840583	0.06705	0.999912	no
ENSRNOG00000010688	ENSRNOG00000010688	Nrgn	8:38790595-38799077	13.1203	8.57938	-0.612859	-0.755253	0.12285	0.999912	no
ENSRNOG00000015105	ENSRNOG00000015105	Bspry	5:79471060-79493237	4.88736	3.19929	-0.611301	-0.638116	0.15935	0.999912	no
ENSRNOG00000027593	ENSRNOG00000027593	NDUV3_RAT	13:47403576-47433300	0.529929	0.347127	-0.610337	0	1	1	no
ENSRNOG00000000459	ENSRNOG00000000459	Psmb9	20:4801198-4806570	43.4742	28.4816	-0.610131	-1.06035	0.0449	0.999912	no
ENSRNOG00000006472	ENSRNOG00000006472	Hspa2	6:99000540-99003041	3.49745	2.29158	-0.609963	-0.635768	0.1595	0.999912	no
ENSRNOG00000035344	ENSRNOG00000035344	U2	4:149209744-149219081	1.56283	1.0242	-0.609663	0	1	1	no
ENSRNOG00000031168	ENSRNOG00000031168	Arhgap15	3:24256619-24868792	0.594689	0.389799	-0.609403	0	1	1	no
ENSRNOG00000013323	ENSRNOG00000013323	Rnf217	1:26630932-26723874	7.80775	5.12087	-0.608518	-0.758922	0.09255	0.999912	no
ENSRNOG00000012448	ENSRNOG00000012448	Chrnb3	16:69028624-69069274	0.118079	0.0774453	-0.608503	0	1	1	no
ENSRNOG00000009797	ENSRNOG00000009797	Aqp3	5:58501641-58507161	22.4822	14.7552	-0.607561	-0.966765	0.03455	0.999912	no
ENSRNOG00000021741	ENSRNOG00000021741	Hus1b	17:39978922-39979753	0.137976	0.090556	-0.607538	0	1	1	no
ENSRNOG00000015517	ENSRNOG00000015517	Zfp444	1:66145765-66162700	5.6935	3.73705	-0.607414	-0.63621	0.23215	0.999912	no
ENSRNOG00000039602	ENSRNOG00000039602	RGD1565661	16:13554353-13555232	0.810692	0.532116	-0.607412	0	1	1	no
ENSRNOG00000005618	ENSRNOG00000005618	Fmc1	4:66107929-66115963	7.48832	4.91563	-0.607267	-0.699892	0.15155	0.999912	no
ENSRNOG00000016957	ENSRNOG00000016957	Igfbp2	9:71966848-71994203	74.8915	49.1701	-0.607019	-1.06157	0.016	0.636007	no
ENSRNOG00000013003	ENSRNOG00000013003	Srms	3:170347942-170354346	4.53472	2.97733	-0.606991	-0.667713	0.14225	0.999912	no
ENSRNOG00000019884	ENSRNOG00000019884	LOC100360446	1:187494675-187495689	0.847985	0.55687	-0.606697	0	1	1	no
ENSRNOG00000016021	ENSRNOG00000016021	Lims2	18:24347373-24386082	23.1126	15.1857	-0.605964	-0.731857	0.08355	0.999912	no
ENSRNOG00000019377	ENSRNOG00000019377	Amh	7:10417324-10419673	0.0776539	0.0510358	-0.605547	0	1	1	no
ENSRNOG00000000168	ENSRNOG00000000168	Gatm	3:109558048-109565432	642.932	422.634	-0.605258	-0.882044	0.1386	0.999912	no
ENSRNOG00000020261	ENSRNOG00000020261	Fam53c	18:27237386-27245093	21.2783	13.9886	-0.605137	-0.486542	0.1831	0.999912	no
ENSRNOG00000010315	ENSRNOG00000010315	Ccr4	8:118883147-118884230	0.191242	0.125777	-0.604531	0	1	1	no
ENSRNOG00000007765	ENSRNOG00000007765	Frzb	3:63350506-63383436	5.44654	3.58272	-0.604286	-0.712985	0.11405	0.999912	no
ENSRNOG00000029735	ENSRNOG00000029735	Pid1	9:83412792-83429039	0.453697	0.298492	-0.604038	0	1	1	no
ENSRNOG00000015179	ENSRNOG00000015179	Tradd	19:35073549-35075251	20.1005	13.2269	-0.603763	-0.502492	0.2317	0.999912	no
ENSRNOG00000019763	ENSRNOG00000019763	Mlph	9:90113307-90149113	0.423073	0.278436	-0.60356	0	1	1	no
ENSRNOG00000009085	ENSRNOG00000009085	Prkag2	4:5494746-5667434	13.4739	8.86944	-0.603256	-0.775949	0.0554	0.999912	no
ENSRNOG00000020434	ENSRNOG00000020434	Ascl2	1:203242128-203244480	24.0993	15.8639	-0.603243	-1.04794	0.0412	0.999912	no
ENSRNOG00000023698	ENSRNOG00000023698	Tex14	10:75774222-75844790	1.03113	0.6789	-0.602961	0	1	1	no
ENSRNOG00000024007	ENSRNOG00000024007	D4AD69_RAT	X:122487481-122488060	0.302164	0.199091	-0.601903	0	1	1	no
ENSRNOG00000020667	ENSRNOG00000020667	Shisa5	8:114065189-114071300	84.5548	55.7268	-0.601514	-0.956385	0.02315	0.796942	no
ENSRNOG00000029808	ENSRNOG00000029808	LOC100360244	15:60840403-60881860	0.22046	0.145321	-0.60127	0	1	1	no
ENSRNOG00000044643	ENSRNOG00000044643	SCARNA13	6:129231569-129231844	0.698839	0.460721	-0.601067	0	1	1	no
ENSRNOG00000031890	ENSRNOG00000031890	Ncam1	8:52822360-52885628	25.7109	16.9555	-0.600627	-0.901934	0.0211	0.750441	no
ENSRNOG00000026310	ENSRNOG00000026310	2001-03-01	16:24971360-25496590	0.605364	0.39922	-0.600617	0	1	1	no
ENSRNOG00000001036	ENSRNOG00000001036	D3ZTH2_RAT	12:10956849-11002855	0.505666	0.333493	-0.600526	0	1	1	no
ENSRNOG00000021604	ENSRNOG00000021604	RT1-CE1	20:3499166-3842473	4.98738	3.29041	-0.600013	-0.0375422	0.7271	0.999912	no
ENSRNOG00000042590	ENSRNOG00000042590	F1M1H7_RAT	2:41114936-41139210	10.4601	6.9054	-0.599098	-0.722114	0.37175	0.999912	no
ENSRNOG00000038520	ENSRNOG00000038520	D3ZG73_RAT	17:68498750-68501574	0.491628	0.324617	-0.59883	0	1	1	no
ENSRNOG00000031743	ENSRNOG00000031743	D4A6I2_RAT	2:240527532-240541078	18.7921	12.4149	-0.598063	-0.790023	0.04695	0.999912	no
ENSRNOG00000036769	ENSRNOG00000036769	RGD1307288	10:95769679-95772074	1.37921	0.911282	-0.597873	0	1	1	no
ENSRNOG00000011016	ENSRNOG00000011016	Slc7a2	16:54752118-54805406	3.82201	2.52536	-0.597843	-0.600838	0.15745	0.999912	no
ENSRNOG00000023969	ENSRNOG00000023969	Herc6	4:87278976-87320913	6.8874	4.55247	-0.597309	-0.535	0.1723	0.999912	no
ENSRNOG00000004606	ENSRNOG00000004606	Meis1	14:99693574-99832273	5.82114	3.84812	-0.597147	-0.640951	0.11785	0.999912	no
ENSRNOG00000020970	ENSRNOG00000020970	Rap2ip	10:91501017-91510149	2.7324	1.80631	-0.597128	-0.389828	0.39695	0.999912	no
ENSRNOG00000031381	ENSRNOG00000031381	RGD1561333	1:258942045-258942877	0.955366	0.631805	-0.596574	0	1	1	no
ENSRNOG00000012820	ENSRNOG00000012820	Add3	1:259348741-259455313	22.2212	14.7046	-0.595671	-0.710287	0.0796	0.999912	no
ENSRNOG00000039476	ENSRNOG00000039476	Pcdhb2	18:30104782-30107179	0.278797	0.184529	-0.595371	0	1	1	no
ENSRNOG00000010062	ENSRNOG00000010062	D3ZFJ2_RAT	5:135951428-135952481	3.70423	2.45242	-0.594965	-0.524381	0.288	0.999912	no
ENSRNOG00000026162	ENSRNOG00000026162	Cetn4	2:123857215-123859107	2.74387	1.81701	-0.59465	-0.313162	0.3089	0.999912	no
ENSRNOG00000006341	ENSRNOG00000006341	RGD1310877	15:4519975-4525582	6.14664	4.07083	-0.594473	-0.598223	0.2708	0.999912	no
ENSRNOG00000003894	ENSRNOG00000003894	Dio2	6:114308224-114317000	7.17388	4.7513	-0.594432	-0.594067	0.26795	0.999912	no
ENSRNOG00000019271	ENSRNOG00000019271	Ulk4	8:126068042-126284263	1.41174	0.935083	-0.594309	0	1	1	no
ENSRNOG00000037304	ENSRNOG00000037304	D3ZNX2_RAT	3:105587626-105615047	7.88705	5.22525	-0.593986	-0.666819	0.14705	0.999912	no
ENSRNOG00000015476	ENSRNOG00000015476	Ubxn11	5:152853128-152876717	2.25886	1.49741	-0.593126	0	1	1	no
ENSRNOG00000039457	ENSRNOG00000039457	LOC680448	18:30640179-30642576	1.09449	0.72557	-0.593078	0	1	1	no
ENSRNOG00000000082	ENSRNOG00000000082	Hltf	2:105202486-105262095	10.208	6.76806	-0.592883	-0.872156	0.02975	0.959372	no
ENSRNOG00000008956	ENSRNOG00000008956	Cdkn2c	5:131012524-131017679	3.92087	2.60049	-0.59239	-0.533559	0.2624	0.999912	no
ENSRNOG00000016753	ENSRNOG00000016753	Slc14a1	18:75024199-75044556	1.92066	1.27404	-0.592199	0	1	1	no
ENSRNOG00000017064	ENSRNOG00000017064	Tdrd1	1:263130976-263174231	0.399959	0.265341	-0.592003	0	1	1	no
ENSRNOG00000015365	ENSRNOG00000015365	Col4a3	9:81910655-82036998	0.0623897	0.0414069	-0.591437	0	1	1	no
ENSRNOG00000037294	ENSRNOG00000037294	D3ZLH4_RAT	9:104572703-104611600	9.44389	6.26807	-0.591359	-0.194658	0.84335	0.999912	no
ENSRNOG00000012721	ENSRNOG00000012721	Ednra	19:32042365-32108153	6.15325	4.0849	-0.59105	-0.651154	0.08595	0.999912	no
ENSRNOG00000009225	ENSRNOG00000009225	Copz2	10:85607749-85613441	78.8067	52.3187	-0.590991	-0.760222	0.06935	0.999912	no
ENSRNOG00000001689	ENSRNOG00000001689	B1WC73_RAT	11:41473810-41499692	11.6982	7.76698	-0.590866	-0.674778	0.0919	0.999912	no
ENSRNOG00000017164	ENSRNOG00000017164	Afap1l2	1:263220055-263256326	14.2579	9.46817	-0.590601	-0.91393	0.031	0.972929	no
ENSRNOG00000004022	ENSRNOG00000004022	Klhdc9	13:87246117-87266145	1.3317	0.884503	-0.590325	0	1	1	no
ENSRNOG00000028981	ENSRNOG00000028981	D3ZCI9_RAT	12:21082809-21091210	3.64565	2.42171	-0.59015	0	1	1	no
ENSRNOG00000021840	ENSRNOG00000021840	LOC500046	4:48294832-48566584	1.05638	0.701957	-0.589675	0	1	1	no
ENSRNOG00000009168	ENSRNOG00000009168	LOC100361349	2:185155650-185161067	4.52681	3.00841	-0.589492	0	1	1	no
ENSRNOG00000006515	ENSRNOG00000006515	Klhl15	X:81629199-81679937	2.48056	1.64929	-0.588821	-0.489497	0.24965	0.999912	no
ENSRNOG00000039488	ENSRNOG00000039488	F1M749_RAT	12:13400509-13424538	0.704284	0.468273	-0.588807	0	1	1	no
ENSRNOG00000004476	ENSRNOG00000004476	WIF1_RAT	7:60330516-60400696	1.90259	1.26529	-0.588498	0	1	1	no
ENSRNOG00000029456	ENSRNOG00000029456	Rp9	8:21775020-21795983	17.8941	11.9019	-0.588298	-0.511229	0.19055	0.999912	no
ENSRNOG00000037762	ENSRNOG00000037762	Serpina1f	6:127952483-127958689	0.110491	0.0734921	-0.588265	0	1	1	no
ENSRNOG00000010886	ENSRNOG00000010886	D4A7S7_RAT	4:79668258-79695648	0.308597	0.205286	-0.58809	0	1	1	no
ENSRNOG00000013415	ENSRNOG00000013415	Ptpn18	9:33197506-33223796	8.43545	5.61208	-0.587929	-0.566387	0.1562	0.999912	no
ENSRNOG00000015075	ENSRNOG00000015075	Stc1	15:49566884-49577528	2.96529	1.97299	-0.587791	-0.570315	0.1936	0.999912	no
ENSRNOG00000043465	ENSRNOG00000043465	Arc	7:112771936-112775381	1.84826	1.23005	-0.587455	0	1	1	no
ENSRNOG00000042603	ENSRNOG00000042603	Ttc39b	5:102064299-102162978	3.93527	2.61963	-0.587101	-0.536032	0.1565	0.999912	no
ENSRNOG00000020246	ENSRNOG00000020246	Myl9	3:147187517-147193866	71.3863	47.533	-0.586716	-1.02517	0.02925	0.952024	no
ENSRNOG00000016967	ENSRNOG00000016967	Hfe	17:48469926-48478502	0.971295	0.646965	-0.586222	0	1	1	no
ENSRNOG00000037656	ENSRNOG00000037656	RGD1565157	2:177242853-177243726	2.85808	1.90373	-0.586218	0	1	1	no
ENSRNOG00000008154	ENSRNOG00000008154	Ramp3	14:87417289-87434786	39.0941	26.0421	-0.586104	-0.825436	0.08785	0.999912	no
ENSRNOG00000001313	ENSRNOG00000001313	Gnaz	20:14132363-14207606	5.82463	3.88072	-0.585842	-0.568088	0.1753	0.999912	no
ENSRNOG00000006314	ENSRNOG00000006314	Zbp1	3:164078444-164088795	1.06049	0.70752	-0.583889	0	1	1	no
ENSRNOG00000014902	ENSRNOG00000014902	Stx11	1:7683758-7685378	2.4224	1.61642	-0.583636	0	1	1	no
ENSRNOG00000027478	ENSRNOG00000027478	D3ZX50_RAT	11:29368417-29368969	0.19265	0.128558	-0.583555	0	1	1	no
ENSRNOG00000014887	ENSRNOG00000014887	Homez	15:32948643-32965217	1.68453	1.12464	-0.582874	0	1	1	no
ENSRNOG00000036577	ENSRNOG00000036577	D3ZZG9_RAT	1:260204118-260204992	32.6943	21.8385	-0.582167	-1.4904	0.4459	0.999912	no
ENSRNOG00000033143	ENSRNOG00000033143	Ddc8	10:108311235-108358916	0.1538	0.102786	-0.581409	0	1	1	no
ENSRNOG00000008645	ENSRNOG00000008645	Igfbp3	14:87959152-87967097	132.058	88.2616	-0.581317	-0.913279	0.042	0.999912	no
ENSRNOG00000032426	ENSRNOG00000032426	Slc10a5	2:93410716-93412021	0.229503	0.1534	-0.58122	0	1	1	no
ENSRNOG00000027916	ENSRNOG00000027916	Txndc2	9:104391638-104396115	1.03716	0.693363	-0.580952	0	1	1	no
ENSRNOG00000004805	ENSRNOG00000004805	Stac2	10:86799902-86816382	0.967944	0.647201	-0.580709	0	1	1	no
ENSRNOG00000009795	ENSRNOG00000009795	Nfib	5:101184257-101409907	1.40186	0.937342	-0.580696	0	1	1	no
ENSRNOG00000039593	ENSRNOG00000039593	D4AE51_RAT	18:28334124-28340335	6.83131	4.56775	-0.580677	-0.559886	0.3352	0.999912	no
ENSRNOG00000013413	ENSRNOG00000013413	Rorb	1:222545889-222614779	1.02348	0.684376	-0.580619	0	1	1	no
ENSRNOG00000012747	ENSRNOG00000012747	Spock1	17:13198315-13213049	3.17325	2.12188	-0.580618	-0.497173	0.30045	0.999912	no
ENSRNOG00000043322	ENSRNOG00000043322	F1LT25_RAT	9:94820265-94859691	5.23553	3.50158	-0.58033	-0.537025	0.36105	0.999912	no
ENSRNOG00000026111	ENSRNOG00000026111	Morn5	3:15146310-15190016	0.149609	0.100106	-0.579662	0	1	1	no
ENSRNOG00000016386	ENSRNOG00000016386	Ptms	4:161041234-161052959	222.354	148.797	-0.579517	-0.877981	0.03425	0.999912	no
ENSRNOG00000031951	ENSRNOG00000031951	LOC100361645	3:41815113-41863994	0.0498628	0.0333881	-0.578628	0	1	1	no
ENSRNOG00000042497	ENSRNOG00000042497	D4A557_RAT	9:10896366-11096417	9.65944	6.47103	-0.577944	-0.0266084	0.0817	0.999912	no
ENSRNOG00000007740	ENSRNOG00000007740	Tacstd2	4:97803151-97804832	0.874866	0.586266	-0.577507	0	1	1	no
ENSRNOG00000007183	ENSRNOG00000007183	LOC100360977	14:22612890-22613385	6.25175	4.18992	-0.577337	-0.582248	0.353	0.999912	no
ENSRNOG00000042454	ENSRNOG00000042454	Pthlh	4:184887701-184888191	11.4104	7.65293	-0.576271	-0.667929	0.3023	0.999912	no
ENSRNOG00000032410	ENSRNOG00000032410	RGD1562533	12:7258575-7492556	0.653731	0.438458	-0.576258	0	1	1	no
ENSRNOG00000033520	ENSRNOG00000033520	F1LYQ6_RAT	7:114410247-114413998	0.334977	0.224685	-0.576157	0	1	1	no
ENSRNOG00000014427	ENSRNOG00000014427	Chrnb4	8:58586894-58605605	0.266589	0.178818	-0.576122	0	1	1	no
ENSRNOG00000019427	ENSRNOG00000019427	RGD1311676	1:79575786-79576485	0.469913	0.315215	-0.576057	0	1	1	no
ENSRNOG00000007779	ENSRNOG00000007779	Kank4	5:119170130-119233181	6.51437	4.36989	-0.576028	-0.645899	0.1101	0.999912	no
ENSRNOG00000038625	ENSRNOG00000038625	Sbk2	1:67612796-67620561	0.0920669	0.0617806	-0.57553	0	1	1	no
ENSRNOG00000010121	ENSRNOG00000010121	Lef1	2:228550262-228689323	4.24474	2.84992	-0.574754	-0.416408	0.29905	0.999912	no
ENSRNOG00000020989	ENSRNOG00000020989	Tm7sf2	1:208700769-208705093	7.48212	5.02475	-0.574394	-0.575849	0.17115	0.999912	no
ENSRNOG00000004160	ENSRNOG00000004160	Prps2	X:47274361-47315274	2.54665	1.71168	-0.573183	-0.499831	0.22495	0.999912	no
ENSRNOG00000033779	ENSRNOG00000033779	RGD1562469	6:105690182-105690716	0.580403	0.390136	-0.573076	0	1	1	no
ENSRNOG00000008922	ENSRNOG00000008922	Trim14	5:63093169-63118502	2.14298	1.44049	-0.573061	0	1	1	no
ENSRNOG00000042960	ENSRNOG00000042960	Rgc32	15:60451830-60452228	103.046	69.2726	-0.572927	-1.35674	0.06175	0.999912	no
ENSRNOG00000028896	ENSRNOG00000028896	A2m	4:158103688-158153422	2182.05	1467.46	-0.57236	-0.287609	0.504	0.999912	no
ENSRNOG00000038375	ENSRNOG00000038375	ENSRNOG00000038375	16:71035330-71036094	24.1353	16.2327	-0.572243	-0.844475	0.10385	0.999912	no
ENSRNOG00000021266	ENSRNOG00000021266	Prokr2	3:120139414-120147532	0.882542	0.593626	-0.572112	0	1	1	no
ENSRNOG00000013683	ENSRNOG00000013683	S1pr1	2:211851303-211855511	10.307	6.93458	-0.571748	-0.802067	0.07215	0.999912	no
ENSRNOG00000042905	ENSRNOG00000042905	RT1-T24-4	20:2829792-2837744	10.6044	7.13552	-0.571571	-0.728463	0.1054	0.999912	no
ENSRNOG00000007243	ENSRNOG00000007243	Havcr1	10:31834518-31858017	0.137379	0.0925391	-0.570022	0	1	1	no
ENSRNOG00000029315	ENSRNOG00000029315	LOC690251	1:211397081-211399334	0.128597	0.0866283	-0.569945	0	1	1	no
ENSRNOG00000023334	ENSRNOG00000023334	F1LZ05_RAT	11:66751985-66767306	7.84579	5.28595	-0.569757	-0.692165	0.1194	0.999912	no
ENSRNOG00000027433	ENSRNOG00000027433	Akr1b10	4:61757579-61771261	1.57962	1.06435	-0.569604	0	1	1	no
ENSRNOG00000001607	ENSRNOG00000001607	Adamts1	11:25434264-25443144	24.0707	16.2223	-0.5693	-0.958453	0.02445	0.81952	no
ENSRNOG00000019776	ENSRNOG00000019776	Sh3gl3	1:138398333-138529056	0.945236	0.637209	-0.568908	0	1	1	no
ENSRNOG00000042440	ENSRNOG00000042440	F1M328_RAT	X:81746128-81784533	3.39213	2.28725	-0.568574	-0.41086	0.29585	0.999912	no
ENSRNOG00000013629	ENSRNOG00000013629	F1M1A5_RAT	1:136058973-136059270	1.27781	0.861683	-0.568445	0	1	1	no
ENSRNOG00000010736	ENSRNOG00000010736	Pbx4	16:20039882-20074963	0.48216	0.325216	-0.568116	0	1	1	no
ENSRNOG00000008141	ENSRNOG00000008141	Nppb	5:165062347-165063650	99.27	66.9575	-0.568111	-1.18572	0.03365	0.999912	no
ENSRNOG00000032472	ENSRNOG00000032472	Gpr64	X:55585377-55658342	1.57909	1.0655	-0.567569	0	1	1	no
ENSRNOG00000009145	ENSRNOG00000009145	Klf12	15:83686142-84046291	0.631917	0.426484	-0.567241	0	1	1	no
ENSRNOG00000019607	ENSRNOG00000019607	Bglap	2:180482312-180483290	0.331228	0.223574	-0.567071	0	1	1	no
ENSRNOG00000030316	ENSRNOG00000030316	F1LY16_RAT	7:46451863-46595763	0.00952229	0.00643185	-0.566075	0	1	1	no
ENSRNOG00000006319	ENSRNOG00000006319	Cxcr6	8:128543894-128612184	2.04327	1.3803	-0.565898	0	1	1	no
ENSRNOG00000022367	ENSRNOG00000022367	ENSRNOG00000022367	5:113415701-113416137	0.601173	0.406141	-0.5658	0	1	1	no
ENSRNOG00000017140	ENSRNOG00000017140	D4A7P1_RAT	X:158990739-159025238	2.39609	1.61891	-0.565654	0	1	1	no
ENSRNOG00000008204	ENSRNOG00000008204	D3ZA41_RAT	3:158250767-158342432	0.166902	0.112792	-0.565337	0	1	1	no
ENSRNOG00000015941	ENSRNOG00000015941	Fkbp10	10:89354312-89366408	17.7491	11.9952	-0.565284	-0.797276	0.04975	0.999912	no
ENSRNOG00000016193	ENSRNOG00000016193	RGD1562114	7:11043997-11045708	32.9284	22.2541	-0.565262	-0.92282	0.0936	0.999912	no
ENSRNOG00000013318	ENSRNOG00000013318	Ccdc150	9:53085915-53172920	1.03035	0.696346	-0.565258	0	1	1	no
ENSRNOG00000006741	ENSRNOG00000006741	Podnl1	19:25711115-25717519	0.37702	0.254839	-0.565055	0	1	1	no
ENSRNOG00000042163	ENSRNOG00000042163	LOC100361234	5:137435161-137440466	2.46059	1.66331	-0.564942	0	1	1	no
ENSRNOG00000022932	ENSRNOG00000022932	Serhl2	7:121126465-121153457	7.00365	4.73484	-0.56479	-0.264649	0.55935	0.999912	no
ENSRNOG00000019496	ENSRNOG00000019496	Stat5a	10:89795403-89819729	2.07532	1.40315	-0.564665	0	1	1	no
ENSRNOG00000003095	ENSRNOG00000003095	Fgfbp1	14:72242270-72243351	100.015	67.6218	-0.564657	-1.0676	0.0201	0.73375	no
ENSRNOG00000009118	ENSRNOG00000009118	Pou2f3	8:46125420-46208205	2.95818	2.00015	-0.564601	-0.551974	0.21135	0.999912	no
ENSRNOG00000001360	ENSRNOG00000001360	Stag3	12:17867194-17896992	0.977466	0.661024	-0.564344	0	1	1	no
ENSRNOG00000018503	ENSRNOG00000018503	LOC293190	1:160254066-160254579	1.46536	0.991088	-0.564167	0	1	1	no
ENSRNOG00000018624	ENSRNOG00000018624	Cdx1	18:56983283-57004331	1.27484	0.862652	-0.563463	0	1	1	no
ENSRNOG00000008382	ENSRNOG00000008382	LOC100365033	5:3420525-3422449	0.281519	0.19054	-0.563142	0	1	1	no
ENSRNOG00000016836	ENSRNOG00000016836	Casp7	1:262689299-262721586	7.18663	4.86536	-0.562769	-0.696432	0.1134	0.999912	no
ENSRNOG00000025442	ENSRNOG00000025442	F1M3I7_RAT	X:122285917-122286382	0.50684	0.343238	-0.562322	0	1	1	no
ENSRNOG00000020779	ENSRNOG00000020779	Kcna7	1:95878090-95883583	0.276255	0.187202	-0.561404	0	1	1	no
ENSRNOG00000030182	ENSRNOG00000030182	Cyp2d1	7:120769700-120774119	0.177601	0.120363	-0.561244	0	1	1	no
ENSRNOG00000028801	ENSRNOG00000028801	Pion	4:9306308-9401421	4.83865	3.27978	-0.561006	-0.652029	0.1325	0.999912	no
ENSRNOG00000042199	ENSRNOG00000042199	ENSRNOG00000042199	8:19231753-19232414	0.897519	0.608374	-0.560984	0	1	1	no
ENSRNOG00000043486	ENSRNOG00000043486	Tnfrsf26	1:203987419-204004049	2.50638	1.69895	-0.560961	0	1	1	no
ENSRNOG00000013526	ENSRNOG00000013526	Rassf4	4:152987399-153021524	41.456	28.1068	-0.56066	-0.99701	0.0208	0.746977	no
ENSRNOG00000037532	ENSRNOG00000037532	LOC690352	14:104443531-104446553	0.991042	0.672047	-0.560384	0	1	1	no
ENSRNOG00000037516	ENSRNOG00000037516	F1LZJ6_RAT	12:45480177-45480664	0.646814	0.438702	-0.56011	0	1	1	no
ENSRNOG00000027240	ENSRNOG00000027240	Kndc1	1:199723471-199750128	0.461634	0.313138	-0.559949	0	1	1	no
ENSRNOG00000012175	ENSRNOG00000012175	Nfatc2	3:159656031-159773643	0.357204	0.242308	-0.559907	0	1	1	no
ENSRNOG00000043309	ENSRNOG00000043309	D3ZIG5_RAT	10:56762859-56764048	10.903	7.39673	-0.559765	-0.79306	0.4367	0.999912	no
ENSRNOG00000039975	ENSRNOG00000039975	Tpbpa	17:9484587-9486958	33.2325	22.5538	-0.559226	-0.843654	0.1107	0.999912	no
ENSRNOG00000014018	ENSRNOG00000014018	St8sia1	4:180722381-180852639	0.414701	0.281537	-0.558745	0	1	1	no
ENSRNOG00000000917	ENSRNOG00000000917	RGD1560258	12:27850538-27850850	4.14574	2.81531	-0.558337	0	1	1	no
ENSRNOG00000000172	ENSRNOG00000000172	Sqrdl	3:109566926-109752314	9.68571	6.57983	-0.557808	-0.233016	0.6477	0.999912	no
ENSRNOG00000002167	ENSRNOG00000002167	Dmp1	14:6637131-6644100	0.704933	0.478972	-0.557544	0	1	1	no
ENSRNOG00000007412	ENSRNOG00000007412	Dok1	4:117242749-117245209	11.2728	7.66242	-0.556969	-0.743303	0.11585	0.999912	no
ENSRNOG00000014407	ENSRNOG00000014407	F1M1C6_RAT	16:30818465-30851447	1.2668	0.861156	-0.556847	0	1	1	no
ENSRNOG00000004617	ENSRNOG00000004617	Fmnl2	3:34538778-34655398	3.87822	2.63816	-0.555865	-0.306975	0.3045	0.999912	no
ENSRNOG00000038980	ENSRNOG00000038980	D3ZTT2_RAT	3:31121162-31145542	0.962084	0.654572	-0.555611	0	1	1	no
ENSRNOG00000020332	ENSRNOG00000020332	Tnnt3	1:202748062-202762144	5.59415	3.80887	-0.554555	-0.383285	0.21025	0.999912	no
ENSRNOG00000020061	ENSRNOG00000020061	LOC100365924	9:74755561-74760171	1.39823	0.952465	-0.55386	0	1	1	no
ENSRNOG00000001752	ENSRNOG00000001752	Lrrc33	11:70449115-70466402	5.43379	3.7025	-0.553461	-0.587591	0.16325	0.999912	no
ENSRNOG00000039986	ENSRNOG00000039986	F1LY83_RAT	12:4240549-4247295	1.2278	0.836812	-0.553098	0	1	1	no
ENSRNOG00000000394	ENSRNOG00000000394	Srgn	20:29746731-29761072	65.5835	44.7004	-0.553047	-0.861755	0.06925	0.999912	no
ENSRNOG00000034038	ENSRNOG00000034038	F1LZ21_RAT	1:190663679-190672752	1.29733	0.884289	-0.552961	0	1	1	no
ENSRNOG00000019519	ENSRNOG00000019519	MGC125086	17:12427126-12433831	2.68322	1.82895	-0.55295	-0.379267	0.34225	0.999912	no
ENSRNOG00000016508	ENSRNOG00000016508	Palmd	2:213174874-213228299	4.01934	2.74001	-0.552779	-0.565665	0.1917	0.999912	no
ENSRNOG00000011227	ENSRNOG00000011227	Atp1b2	10:56418325-56423893	0.93143	0.635026	-0.552631	0	1	1	no
ENSRNOG00000000778	ENSRNOG00000000778	F1LQH1_RAT	20:1680874-1682756	2.39243	1.63117	-0.55257	0	1	1	no
ENSRNOG00000004461	ENSRNOG00000004461	D4AB36_RAT	10:13033993-13036971	3.06805	2.09182	-0.552559	0	1	1	no
ENSRNOG00000015690	ENSRNOG00000015690	Adad2	19:49855235-49872666	1.18811	0.810143	-0.552423	0	1	1	no
ENSRNOG00000014202	ENSRNOG00000014202	Snx20	19:19715996-19726144	1.46892	1.00172	-0.552274	0	1	1	no
ENSRNOG00000025881	ENSRNOG00000025881	F1LU19_RAT	8:121108911-121259967	5.28123	3.60197	-0.552087	-0.362874	0.3394	0.999912	no
ENSRNOG00000037608	ENSRNOG00000037608	D3ZMB3_RAT	6:136172534-136186058	2.93593	2.00256	-0.551975	0	1	1	no
ENSRNOG00000027288	ENSRNOG00000027288	Psgb1	1:77588946-77597830	3.73825	2.55053	-0.551569	-0.496228	0.27465	0.999912	no
ENSRNOG00000013768	ENSRNOG00000013768	Defb1	16:74980054-74995445	0.524102	0.357599	-0.551504	0	1	1	no
ENSRNOG00000037298	ENSRNOG00000037298	RGD1309036	1:94842040-94855456	2.03609	1.3894	-0.551338	0	1	1	no
ENSRNOG00000000436	ENSRNOG00000000436	Egfl8	20:4077924-4250446	1.95087	1.33199	-0.550528	0	1	1	no
ENSRNOG00000000491	ENSRNOG00000000491	Spdef	20:5927865-5942091	0.249261	0.170201	-0.550414	0	1	1	no
ENSRNOG00000015812	ENSRNOG00000015812	Tm4sf1	2:146521187-146530382	1.72852	1.18043	-0.550222	0	1	1	no
ENSRNOG00000023873	ENSRNOG00000023873	ENSRNOG00000023873	14:1949409-1950403	0.534347	0.365028	-0.549772	0	1	1	no
ENSRNOG00000002773	ENSRNOG00000002773	Rgs4	13:85533881-85540173	1.48125	1.01253	-0.548852	0	1	1	no
ENSRNOG00000001128	ENSRNOG00000001128	Tesc	12:39669714-39703561	1.71933	1.17607	-0.54787	0	1	1	no
ENSRNOG00000020028	ENSRNOG00000020028	Pcdhb22	18:30327385-30329773	0.295799	0.202337	-0.547859	0	1	1	no
ENSRNOG00000028782	ENSRNOG00000028782	RGD1565498	7:61258944-61512883	6.64007	4.54276	-0.547631	-0.405383	0.3352	0.999912	no
ENSRNOG00000006682	ENSRNOG00000006682	Nav3	7:48505501-48862090	0.873796	0.597811	-0.547606	0	1	1	no
ENSRNOG00000015891	ENSRNOG00000015891	Hps1	1:248109619-248134449	6.48377	4.43778	-0.546996	-0.563322	0.1325	0.999912	no
ENSRNOG00000013974	ENSRNOG00000013974	Fahd2a	3:114867432-115048218	13.1324	8.98903	-0.546896	-0.375421	0.42245	0.999912	no
ENSRNOG00000024388	ENSRNOG00000024388	ENSRNOG00000024388	5:61898106-61898546	44.1064	30.2	-0.546441	-0.989171	0.14495	0.999912	no
ENSRNOG00000021250	ENSRNOG00000021250	D3ZVL8_RAT	3:119011822-119063043	2.63618	1.80564	-0.545939	0	1	1	no
ENSRNOG00000001793	ENSRNOG00000001793	F1M3W7_RAT	11:68828747-68889225	8.88539	6.08858	-0.54533	-0.696405	0.08415	0.999912	no
ENSRNOG00000026964	ENSRNOG00000026964	Gas8	19:53838507-53857626	1.84424	1.26375	-0.545313	0	1	1	no
ENSRNOG00000039561	ENSRNOG00000039561	F1M9Q9_RAT	11:45591190-45625950	10.7769	7.38541	-0.545197	-0.104358	0.83185	0.999912	no
ENSRNOG00000026971	ENSRNOG00000026971	D3Z7Y4_RAT	5:76273429-76391496	40.6045	27.8332	-0.544833	-0.43025	0.55665	0.999912	no
ENSRNOG00000037060	ENSRNOG00000037060	Odf3b	7:127671981-127675205	0.183061	0.125518	-0.544427	0	1	1	no
ENSRNOG00000022673	ENSRNOG00000022673	Slc22a20	1:208603578-208618094	3.43279	2.35375	-0.544417	-0.472173	0.255	0.999912	no
ENSRNOG00000042773	ENSRNOG00000042773	D3ZGH5_RAT	13:48614235-48614931	13.824	9.48382	-0.543641	-0.662142	0.21395	0.999912	no
ENSRNOG00000016289	ENSRNOG00000016289	Bmpr1b	2:239727569-239777074	0.614479	0.421589	-0.543526	0	1	1	no
ENSRNOG00000007748	ENSRNOG00000007748	Tex15	16:62371380-62385448	0.669346	0.459305	-0.543299	0	1	1	no
ENSRNOG00000010344	ENSRNOG00000010344	F1M021_RAT	4:156581891-156611447	5.57227	3.82411	-0.543143	-0.665065	0.12635	0.999912	no
ENSRNOG00000039990	ENSRNOG00000039990	MGC114246	17:9274993-9280494	12.9051	8.86498	-0.541755	-0.689375	0.1264	0.999912	no
ENSRNOG00000011226	ENSRNOG00000011226	TIM8A_RAT	X:121994661-121997659	13.8968	9.54727	-0.541594	-0.810958	0.41755	0.999912	no
ENSRNOG00000037134	ENSRNOG00000037134	Shc4	3:112938163-113030092	0.342046	0.235007	-0.541484	0	1	1	no
ENSRNOG00000028713	ENSRNOG00000028713	Acvrl1	7:139686222-139992701	8.94979	6.14972	-0.541335	-0.632973	0.1424	0.999912	no
ENSRNOG00000008416	ENSRNOG00000008416	GIMA5_RAT	4:76734381-76977649	3.3369	2.29309	-0.541212	-0.00512936	0.05	0.999912	no
ENSRNOG00000028247	ENSRNOG00000028247	Ankrd13d	1:206857231-206869455	1.68622	1.15935	-0.540473	0	1	1	no
ENSRNOG00000023304	ENSRNOG00000023304	D4ADB5_RAT	13:96377798-96400852	5.70986	3.92697	-0.54004	-0.508296	0.369	0.999912	no
ENSRNOG00000030963	ENSRNOG00000030963	ENSRNOG00000030963	5:73006243-73007244	0.530551	0.364959	-0.539756	0	1	1	no
ENSRNOG00000002978	ENSRNOG00000002978	Faslg	13:77472949-77480210	23.6013	16.2363	-0.539639	-0.868305	0.0493	0.999912	no
ENSRNOG00000007393	ENSRNOG00000007393	Ndrg1	7:104302038-104344842	352.974	242.932	-0.539011	-0.537618	0.1909	0.999912	no
ENSRNOG00000013578	ENSRNOG00000013578	Trem2	9:8059022-8065585	1.41756	0.975634	-0.539	0	1	1	no
ENSRNOG00000032922	ENSRNOG00000032922	Dclk1	2:144666617-144754237	0.565965	0.389547	-0.538916	0	1	1	no
ENSRNOG00000020873	ENSRNOG00000020873	Nphs1	1:85414491-85444232	0.0160317	0.0110355	-0.53878	0	1	1	no
ENSRNOG00000032943	ENSRNOG00000032943	F1LTA3_RAT	5:164913569-164916303	7.09684	4.88522	-0.538752	-0.503884	0.1987	0.999912	no
ENSRNOG00000027502	ENSRNOG00000027502	Nmi	3:32973350-32996031	14.4778	9.96799	-0.538468	-0.660081	0.2076	0.999912	no
ENSRNOG00000039204	ENSRNOG00000039204	Pram1	7:16144160-16149432	1.24691	0.859269	-0.537172	0	1	1	no
ENSRNOG00000001452	ENSRNOG00000001452	Fzd9	12:22581509-22583824	0.108552	0.0748222	-0.536841	0	1	1	no
ENSRNOG00000028592	ENSRNOG00000028592	D3ZSR2_RAT	12:1017290-1020094	0.536383	0.369885	-0.536188	0	1	1	no
ENSRNOG00000033159	ENSRNOG00000033159	Prph2	9:9251030-9379804	0.05318	0.0366764	-0.53603	0	1	1	no
ENSRNOG00000006761	ENSRNOG00000006761	Sh3gl2	5:104129273-104308099	2.05075	1.41476	-0.535598	0	1	1	no
ENSRNOG00000009620	ENSRNOG00000009620	Cybrd1	3:53381121-53408352	1.6002	1.10422	-0.535231	0	1	1	no
ENSRNOG00000011445	ENSRNOG00000011445	Nkain1	5:149695306-149702920	21.8199	15.0606	-0.534863	-0.827226	0.10265	0.999912	no
ENSRNOG00000016257	ENSRNOG00000016257	Cotl1	19:50096632-50130253	165.102	113.966	-0.534757	-0.944011	0.0463	0.999912	no
ENSRNOG00000010794	ENSRNOG00000010794	Dennd3	7:111218115-111274146	3.1452	2.17196	-0.53415	-0.607813	0.16525	0.999912	no
ENSRNOG00000010947	ENSRNOG00000010947	MMP14_RAT	15:32493820-32503066	28.8737	19.9408	-0.534034	-0.888723	0.04435	0.999912	no
ENSRNOG00000003228	ENSRNOG00000003228	Mid1ip1	X:24205681-24207860	7.26331	5.0192	-0.533168	-0.624216	0.18655	0.999912	no
ENSRNOG00000037947	ENSRNOG00000037947	D4A4J6_RAT	8:71088782-71106121	5.41651	3.7432	-0.533091	-0.498087	0.3894	0.999912	no
ENSRNOG00000006387	ENSRNOG00000006387	Adam4l1	6:105228635-105230879	0.345525	0.238848	-0.532697	0	1	1	no
ENSRNOG00000010507	ENSRNOG00000010507	Mmp7	8:4526017-4533724	1.37192	0.948519	-0.532446	0	1	1	no
ENSRNOG00000020355	ENSRNOG00000020355	Twist2	9:91016449-91058863	1.57434	1.0886	-0.53227	0	1	1	no
ENSRNOG00000016308	ENSRNOG00000016308	Il10ra	8:48211039-48224439	1.29439	0.895228	-0.531942	0	1	1	no
ENSRNOG00000012019	ENSRNOG00000012019	B3galnt1	2:159670711-159701464	11.8121	8.17016	-0.531824	-0.735373	0.09885	0.999912	no
ENSRNOG00000031536	ENSRNOG00000031536	Tmem90b	3:139434169-139833913	0.203729	0.14092	-0.531774	0	1	1	no
ENSRNOG00000007167	ENSRNOG00000007167	Fhit	15:16518687-17329184	6.60611	4.56955	-0.53175	-0.278246	0.61175	0.999912	no
ENSRNOG00000008885	ENSRNOG00000008885	Chst11	7:22721891-22950084	13.1754	9.12064	-0.530638	-0.648385	0.1221	0.999912	no
ENSRNOG00000016422	ENSRNOG00000016422	Klhl36	19:50145834-50166861	2.5793	1.78565	-0.53053	0	1	1	no
ENSRNOG00000021945	ENSRNOG00000021945	MGC114464	7:136886521-136887921	13.4516	9.31339	-0.530397	-0.713611	0.1339	0.999912	no
ENSRNOG00000016640	ENSRNOG00000016640	Dner	9:83716418-83821294	0.230249	0.159534	-0.529332	0	1	1	no
ENSRNOG00000024998	ENSRNOG00000024998	Trps1	7:86855377-87076673	1.18577	0.821646	-0.529233	0	1	1	no
ENSRNOG00000014683	ENSRNOG00000014683	Il1rl2	9:39492186-39537792	0.233268	0.161651	-0.529108	0	1	1	no
ENSRNOG00000012698	ENSRNOG00000012698	Chsy1	1:120538994-120600102	28.2994	19.613	-0.528962	-0.98698	0.02035	0.738004	no
ENSRNOG00000012181	ENSRNOG00000012181	Lpl	16:22532514-22556892	7.14952	4.95514	-0.528921	-0.733395	0.0797	0.999912	no
ENSRNOG00000015691	ENSRNOG00000015691	RGD1306526	2:200956494-200972339	0.793444	0.55032	-0.527857	0	1	1	no
ENSRNOG00000036645	ENSRNOG00000036645	Ifitm6	1:201203867-201205954	4.64729	3.22499	-0.527095	0	1	1	no
ENSRNOG00000031651	ENSRNOG00000031651	Q7TMC2_RAT	9:36238644-36363973	8.38603	5.81955	-0.52708	-0.188028	0.6498	0.999912	no
ENSRNOG00000040987	ENSRNOG00000040987	SNORA68	16:19042053-19044069	9.59343	6.6575	-0.527067	0	1	1	no
ENSRNOG00000025160	ENSRNOG00000025160	Tmem56	2:217793484-217847294	0.492816	0.342105	-0.526608	0	1	1	no
ENSRNOG00000031982	ENSRNOG00000031982	ENSRNOG00000031982	20:2769003-2769576	0.458058	0.31808	-0.526141	0	1	1	no
ENSRNOG00000010780	ENSRNOG00000010780	Dlc1	16:59312929-59355129	6.62168	4.59883	-0.525932	-0.754313	0.0696	0.999912	no
ENSRNOG00000012959	ENSRNOG00000012959	Nab1	9:46084148-46121676	13.8749	9.63661	-0.525881	-0.707946	0.0757	0.999912	no
ENSRNOG00000027492	ENSRNOG00000027492	F1M0W0_RAT	6:72264458-72476212	0.0385851	0.0267994	-0.525842	0	1	1	no
ENSRNOG00000025216	ENSRNOG00000025216	Alkbh6	1:85255189-85260559	5.2793	3.66752	-0.525541	-0.411555	0.3239	0.999912	no
ENSRNOG00000002278	ENSRNOG00000002278	Tec	14:37756485-37865178	8.24409	5.72731	-0.525503	-0.663902	0.09105	0.999912	no
ENSRNOG00000002387	ENSRNOG00000002387	Tceal1	X:124358771-124360679	2.85011	1.98122	-0.524631	0	1	1	no
ENSRNOG00000015347	ENSRNOG00000015347	Trim45	2:195971609-195980471	1.38753	0.964806	-0.524212	0	1	1	no
ENSRNOG00000036983	ENSRNOG00000036983	F1M848_RAT	10:82874864-82875290	22.0312	15.3226	-0.523893	-0.741772	0.2917	0.999912	no
ENSRNOG00000043439	ENSRNOG00000043439	RGD1562665	7:113968068-113978711	2.80057	1.94794	-0.523771	-0.454324	0.31975	0.999912	no
ENSRNOG00000017645	ENSRNOG00000017645	Mylpf	1:186471804-186474559	3.2179	2.23904	-0.523243	0	1	1	no
ENSRNOG00000001419	ENSRNOG00000001419	Cldn15	12:20823333-20845172	6.48524	4.51261	-0.523199	-0.545553	0.23265	0.999912	no
ENSRNOG00000025031	ENSRNOG00000025031	RGD1560559	11:82188509-82189394	3.91326	2.72298	-0.523185	-0.401456	0.4358	0.999912	no
ENSRNOG00000014323	ENSRNOG00000014323	Extl2	2:212163316-212183753	4.14844	2.88693	-0.523034	-0.550578	0.2233	0.999912	no
ENSRNOG00000007334	ENSRNOG00000007334	Ly6h	7:113510428-113512281	0.871444	0.606478	-0.522954	0	1	1	no
ENSRNOG00000008137	ENSRNOG00000008137	Pctk3	13:44996447-45004813	1.29488	0.90136	-0.522647	0	1	1	no
ENSRNOG00000012662	ENSRNOG00000012662	D4A5Y3_RAT	17:66569477-66735402	3.61618	2.51724	-0.522625	-0.492945	0.13195	0.999912	no
ENSRNOG00000007827	ENSRNOG00000007827	Cox4i2	3:143103347-143114236	6.00032	4.17739	-0.522437	-0.517021	0.3497	0.999912	no
ENSRNOG00000031876	ENSRNOG00000031876	D3Z9W5_RAT	3:107787373-107800797	0.243175	0.169311	-0.522316	0	1	1	no
ENSRNOG00000007270	ENSRNOG00000007270	Il12rb2	4:96929766-96995733	1.09086	0.759533	-0.522285	0	1	1	no
ENSRNOG00000015860	ENSRNOG00000015860	Gipr	1:78515050-78526160	2.47472	1.72387	-0.521613	0	1	1	no
ENSRNOG00000032332	ENSRNOG00000032332	Krt4	7:140622631-140644116	0.730398	0.508893	-0.521319	0	1	1	no
ENSRNOG00000012208	ENSRNOG00000012208	Itgb7	7:140971340-140984091	1.88636	1.31441	-0.521184	0	1	1	no
ENSRNOG00000030153	ENSRNOG00000030153	RGD1566085	20:10499817-10523744	2.28576	1.5938	-0.520204	0	1	1	no
ENSRNOG00000026979	ENSRNOG00000026979	D4ABI4_RAT	8:21752432-21771518	1.03408	0.721316	-0.519641	0	1	1	no
ENSRNOG00000013720	ENSRNOG00000013720	Aebp1	14:86525747-86535663	23.2892	16.247	-0.519486	-0.632824	0.1249	0.999912	no
ENSRNOG00000008471	ENSRNOG00000008471	F1M5N7_RAT	13:49162330-49202654	1.339	0.934146	-0.519435	0	1	1	no
ENSRNOG00000037118	ENSRNOG00000037118	LOC100363228	2:201108123-201186788	0.849271	0.592494	-0.519425	0	1	1	no
ENSRNOG00000001224	ENSRNOG00000001224	Itgb2	20:11446530-11485009	20.4264	14.2529	-0.519183	-0.83184	0.0515	0.999912	no
ENSRNOG00000008282	ENSRNOG00000008282	Elf5	3:88692905-88713940	19.5733	13.6594	-0.51899	-0.727095	0.1678	0.999912	no
ENSRNOG00000017052	ENSRNOG00000017052	RGD1304952	4:161117891-161123922	1.94296	1.35693	-0.517903	0	1	1	no
ENSRNOG00000005575	ENSRNOG00000005575	Abi3	10:84542948-84554040	3.84809	2.68826	-0.517472	-0.524275	0.27265	0.999912	no
ENSRNOG00000003018	ENSRNOG00000003018	Olfml2b	13:86481619-86518793	4.21645	2.946	-0.517271	-0.614651	0.1529	0.999912	no
ENSRNOG00000014815	ENSRNOG00000014815	Myoz2	2:219702469-219729176	0.423905	0.29619	-0.517216	0	1	1	no
ENSRNOG00000010389	ENSRNOG00000010389	Ndrg2	15:27338551-27347196	2.77246	1.93791	-0.516665	-0.409965	0.2992	0.999912	no
ENSRNOG00000015473	ENSRNOG00000015473	Phactr2	1:7988526-8102667	3.69612	2.58357	-0.516646	-0.445759	0.229	0.999912	no
ENSRNOG00000015798	ENSRNOG00000015798	Boll	9:54105734-54165888	0.204644	0.143093	-0.516162	0	1	1	no
ENSRNOG00000009184	ENSRNOG00000009184	Foxp1	4:133773381-134007018	3.2827	2.29633	-0.515552	-0.397696	0.2683	0.999912	no
ENSRNOG00000013141	ENSRNOG00000013141	Eno2	4:160749427-161014038	12.8553	8.99554	-0.515081	-0.074454	0.8892	0.999912	no
ENSRNOG00000002898	ENSRNOG00000002898	Nme7	13:80103564-80234899	12.0223	8.41547	-0.5146	-0.264253	0.5708	0.999912	no
ENSRNOG00000025143	ENSRNOG00000025143	Icam2	10:95772448-95779071	20.3017	14.2114	-0.514552	-0.791077	0.08655	0.999912	no
ENSRNOG00000012535	ENSRNOG00000012535	D3ZTY4_RAT	9:14006762-14052161	6.92362	4.84698	-0.514441	-0.595174	0.1832	0.999912	no
ENSRNOG00000002385	ENSRNOG00000002385	Prg4	13:64688584-64769533	1.55436	1.08825	-0.514311	0	1	1	no
ENSRNOG00000011351	ENSRNOG00000011351	Mat1a	16:17559621-17563987	0.690519	0.483568	-0.513963	0	1	1	no
ENSRNOG00000021726	ENSRNOG00000021726	Tlr3	16:50112909-50126365	1.05164	0.736595	-0.513698	0	1	1	no
ENSRNOG00000010126	ENSRNOG00000010126	RGD1307704	6:107985350-107987959	7.82137	5.48413	-0.512158	-0.72501	0.11585	0.999912	no
ENSRNOG00000000432	ENSRNOG00000000432	Fkbpl	20:4077924-4250446	9.65534	6.77184	-0.51178	-0.124105	0.8084	0.999912	no
ENSRNOG00000005451	ENSRNOG00000005451	E9PU24_RAT	6:145146072-145517035	0.254274	0.178389	-0.511352	0	1	1	no
ENSRNOG00000037231	ENSRNOG00000037231	Pla2g4d	3:106758372-106778915	23.4763	16.4706	-0.511311	-0.859262	0.04575	0.999912	no
ENSRNOG00000016696	ENSRNOG00000016696	Angpt2	16:75891756-75942254	31.2536	21.9342	-0.510838	-0.681964	0.1142	0.999912	no
ENSRNOG00000027799	ENSRNOG00000027799	Tmie	8:115254501-115269123	0.683785	0.479972	-0.510593	0	1	1	no
ENSRNOG00000006674	ENSRNOG00000006674	Fam101b	10:63384425-63390679	6.83381	4.79735	-0.510452	-0.584587	0.23125	0.999912	no
ENSRNOG00000014587	ENSRNOG00000014587	Mid2	X:128510160-128594974	1.82771	1.28358	-0.509868	0	1	1	no
ENSRNOG00000042220	ENSRNOG00000042220	Vsx1	3:141322815-141330415	0.0548211	0.0385378	-0.508459	0	1	1	no
ENSRNOG00000009910	ENSRNOG00000009910	Swap70	1:167888782-167949621	10.4044	7.32047	-0.507185	-0.756303	0.07205	0.999912	no
ENSRNOG00000020449	ENSRNOG00000020449	ENSRNOG00000020449	7:121242311-121243311	0.440776	0.310174	-0.506969	0	1	1	no
ENSRNOG00000024904	ENSRNOG00000024904	Pla2g4e	3:106670986-106701533	2.34093	1.64733	-0.506952	0	1	1	no
ENSRNOG00000037432	ENSRNOG00000037432	Dem1	5:141507688-141511006	5.81715	4.09389	-0.506841	-0.586379	0.19025	0.999912	no
ENSRNOG00000009081	ENSRNOG00000009081	F1M8A2_RAT	13:49534906-49575973	1.9499	1.37318	-0.505875	0	1	1	no
ENSRNOG00000042246	ENSRNOG00000042246	LOC690918	5:57896390-57899650	0.160185	0.112826	-0.505634	0	1	1	no
ENSRNOG00000040851	ENSRNOG00000040851	SNORA53	7:28054664-28061803	4.62951	3.26167	-0.505252	0	1	1	no
ENSRNOG00000020148	ENSRNOG00000020148	LOC100360621	1:95284084-95313105	1.7514	1.23436	-0.504737	0	1	1	no
ENSRNOG00000027724	ENSRNOG00000027724	Plekhf1	1:90697873-90698713	12.5428	8.84343	-0.504182	-0.638596	0.237	0.999912	no
ENSRNOG00000013821	ENSRNOG00000013821	RGD1560883	2:4529885-4549854	1.5908	1.1221	-0.503551	0	1	1	no
ENSRNOG00000019999	ENSRNOG00000019999	Lypd3	1:79917951-79922402	1.40515	0.991215	-0.503455	0	1	1	no
ENSRNOG00000042258	ENSRNOG00000042258	RGD1561157	10:13006255-13007180	5.59021	3.94348	-0.503436	-0.512719	0.3458	0.999912	no
ENSRNOG00000007238	ENSRNOG00000007238	LOC297756	5:2501288-2505579	5.40199	3.8133	-0.502452	-0.468082	0.38055	0.999912	no
ENSRNOG00000015851	ENSRNOG00000015851	Nat8b	4:119978870-120190938	3.84965	2.71989	-0.501175	-0.174328	0.7343	0.999912	no
ENSRNOG00000019476	ENSRNOG00000019476	Agap1	9:88711406-88994380	10.3985	7.3486	-0.500835	-0.775836	0.05855	0.999912	no
ENSRNOG00000016248	ENSRNOG00000016248	Sox18	3:170820461-170822262	3.81925	2.69907	-0.500828	-0.53317	0.3088	0.999912	no
ENSRNOG00000042480	ENSRNOG00000042480	F1LWY9_RAT	3:57318932-57322086	14.9166	10.5431	-0.500618	-0.639117	0.20945	0.999912	no
ENSRNOG00000016164	ENSRNOG00000016164	Fcrls	2:179283608-179294259	0.637528	0.450621	-0.500573	0	1	1	no
ENSRNOG00000019186	ENSRNOG00000019186	Tmem53	5:137559893-137575740	1.60187	1.13234	-0.500449	0	1	1	no
ENSRNOG00000019976	ENSRNOG00000019976	Spata24	18:28273239-28281228	3.32055	2.34759	-0.50024	-0.305795	0.5174	0.999912	no
ENSRNOG00000009503	ENSRNOG00000009503	Depdc1	2:257763294-257796571	6.40851	4.53144	-0.500019	-0.501773	0.20905	0.999912	no
ENSRNOG00000016189	ENSRNOG00000016189	Frmd5	3:108322337-108365295	0.874533	0.618634	-0.499427	0	1	1	no
ENSRNOG00000037582	ENSRNOG00000037582	F1LXT4_RAT	X:127516101-127518663	12.573	8.8944	-0.499357	-0.662027	0.43495	0.999912	no
ENSRNOG00000030388	ENSRNOG00000030388	Pcdhb9	18:30209723-30224693	0.0721613	0.0510519	-0.49926	0	1	1	no
ENSRNOG00000008465	ENSRNOG00000008465	Tmem176b	4:76734381-76977649	16.5658	11.7228	-0.498884	-0.0106126	0.18745	0.999912	no
ENSRNOG00000010629	ENSRNOG00000010629	Nod1	4:83398817-83449207	2.13977	1.51456	-0.498556	0	1	1	no
ENSRNOG00000039971	ENSRNOG00000039971	Ctla2a	17:9489384-9491270	315.538	223.347	-0.498524	-0.864064	0.08465	0.999912	no
ENSRNOG00000014935	ENSRNOG00000014935	Peo1	1:250073349-250079743	15.9142	11.2715	-0.497631	-0.497966	0.21015	0.999912	no
ENSRNOG00000024882	ENSRNOG00000024882	Pax1	3:136006503-136018849	1.75976	1.24642	-0.497594	0	1	1	no
ENSRNOG00000001296	ENSRNOG00000001296	P2rx7	12:35074217-35117152	0.282156	0.199854	-0.497545	0	1	1	no
ENSRNOG00000033244	ENSRNOG00000033244	LOC688473	8:42616203-42617045	0.59097	0.418825	-0.49674	0	1	1	no
ENSRNOG00000003100	ENSRNOG00000003100	Dusp12	13:86737093-86746186	8.90142	6.30863	-0.496709	-0.519438	0.2103	0.999912	no
ENSRNOG00000027230	ENSRNOG00000027230	LOC100360334	18:16777011-16999879	3.45705	2.45099	-0.496174	-0.316982	0.40385	0.999912	no
ENSRNOG00000037813	ENSRNOG00000037813	Nsbp1	X:97367516-97376081	31.8091	22.5584	-0.495772	-0.748263	0.0472	0.999912	no
ENSRNOG00000032517	ENSRNOG00000032517	CNTN6_RAT	4:140211861-140450217	0.145644	0.103294	-0.495696	0	1	1	no
ENSRNOG00000013535	ENSRNOG00000013535	CADH6_RAT	2:62547955-62622765	0.558356	0.396031	-0.495571	0	1	1	no
ENSRNOG00000011141	ENSRNOG00000011141	Serpina11	6:128036713-128042590	1.09475	0.776717	-0.495142	0	1	1	no
ENSRNOG00000012364	ENSRNOG00000012364	Prickle2	4:126571460-126673011	1.03923	0.737401	-0.494993	0	1	1	no
ENSRNOG00000008986	ENSRNOG00000008986	Diaph3	15:68905783-69127759	9.37991	6.65575	-0.494973	-0.698381	0.097	0.999912	no
ENSRNOG00000042158	ENSRNOG00000042158	LOC100362680	1:77915707-77918976	26.8269	19.0371	-0.494864	-0.729202	0.24405	0.999912	no
ENSRNOG00000004828	ENSRNOG00000004828	Acvr1c	3:40027227-40102299	0.258988	0.183792	-0.494809	0	1	1	no
ENSRNOG00000010412	ENSRNOG00000010412	F1LXL0_RAT	5:62404124-62484920	0.105521	0.0748874	-0.494734	0	1	1	no
ENSRNOG00000021093	ENSRNOG00000021093	Syngr4	1:96361592-96372794	0.636571	0.451837	-0.494517	0	1	1	no
ENSRNOG00000033490	ENSRNOG00000033490	Vsig2	8:38785237-38790281	2.2466	1.5947	-0.494461	0	1	1	no
ENSRNOG00000031927	ENSRNOG00000031927	Klk6	1:94254349-94261499	0.0968536	0.068759	-0.494258	0	1	1	no
ENSRNOG00000015448	ENSRNOG00000015448	Fam69c	18:81300558-81311239	0.177861	0.126302	-0.493872	0	1	1	no
ENSRNOG00000028200	ENSRNOG00000028200	Dact3	1:77201873-77212669	0.410791	0.291763	-0.493607	0	1	1	no
ENSRNOG00000000487	ENSRNOG00000000487	Grm4	20:5624684-5655238	0.97767	0.6946	-0.493166	0	1	1	no
ENSRNOG00000014192	ENSRNOG00000014192	Nat12	15:25155225-25174185	26.5324	18.8525	-0.492997	-0.395658	0.30195	0.999912	no
ENSRNOG00000016953	ENSRNOG00000016953	Chst4	19:39900811-39909464	2.32414	1.65142	-0.492991	0	1	1	no
ENSRNOG00000025625	ENSRNOG00000025625	Rnase4	15:27089152-27090443	43.468	30.8917	-0.492736	-0.802047	0.0811	0.999912	no
ENSRNOG00000010475	ENSRNOG00000010475	Casp3	16:48944226-48962420	17.9974	12.7904	-0.492729	-0.77618	0.06545	0.999912	no
ENSRNOG00000016247	ENSRNOG00000016247	LOC363267	9:82487801-82536603	0.0670993	0.0476897	-0.492621	0	1	1	no
ENSRNOG00000025373	ENSRNOG00000025373	Polk	2:26952031-27012088	4.15443	2.95307	-0.492435	-0.539539	0.15475	0.999912	no
ENSRNOG00000036750	ENSRNOG00000036750	F1LWM6_RAT	3:165470904-165473559	4.04564	2.87701	-0.491796	-0.401141	0.54015	0.999912	no
ENSRNOG00000003616	ENSRNOG00000003616	Grem2	13:90528919-90622303	2.68299	1.90911	-0.490942	-0.522054	0.22685	0.999912	no
[truncated: 27,517 more rows]
